# Supplementary material for: A link to the past: classical phage ISP infects the recently described Staphylococcus borealis species
Source: Virol J. 2025 Sep 29;22:308. doi: 10.1186/s12985-025-02935-z (PMC12482510; doi:10.1186/s12985-025-02935-z)
Supplement: Supplementary file 1 — Supplementary Material 1. [file 12985_2025_2935_MOESM1_ESM.xlsx]

## Sheet: Prophages
Isolate	REGION	REGION_LENGTH	COMPLETENESS(score)	SPECIFIC_KEYWORD	REGION_POSITION	RNA_NUM	TOTAL_PROTEIN_NUM	PHAGE_HIT_PROTEIN_NUM	HYPOTHETICAL_PROTEIN_NUM	PHAGE+HYPO_PROTEIN_PERCENTAGE	BACTERIAL_PROTEIN_NUM	ATT_SITE_SHOWUP	PHAGE_SPECIES_NUM	MOST_COMMON_PHAGE_NAME(hit_genes_count)	FIRST_MOST_COMMON_PHAGE_NUM	FIRST_MOST_COMMON_PHAGE_PERCENTAGE	GC_PERCENTAGE
51-48	1	14.6Kb	questionable(81)	integrase	contig1_203640-218245	0	22	18	4	1	0	yes	8	PHAGE_Staphy_PT1028_NC_007045(12),PHAGE_Staphy_tp310_2_NC_009762(3),PHAGE_Staphy_StB27_NC_019914(3),PHAGE_Staphy_Ipla5_NC_018281(2),PHAGE_Lactoc_bIL311_NC_002670(2),PHAGE_Strept_TP_778L_NC_022776(2),PHAGE_Staphy_phiMR25_NC_010808(1),PHAGE_Staphy_77_NC_005356(1),PHAGE_Staphy_PH15_NC_008723(1),PHAGE_Staphy_SMSAP5_NC_019513(1),PHAGE_Strept_YMC_2011_NC_018285(1),PHAGE_Staphy_phi7401PVL_NC_020199(1),P…	10	0.5454	0.3088
51-48	2	56.1Kb	intact(150)	integrase,terminase,head,capsid,tail,virion,neck,lysin	contig1_1226331-1282515	0	68	62	5	0.985	1	yes	28	PHAGE_Staphy_CNPH82_NC_008722(18),PHAGE_Staphy_CNPx_NC_031241(16),PHAGE_Staphy_PH15_NC_008723(14),PHAGE_Staphy_Ipla7_NC_018284(13),PHAGE_Staphy_Ipla5_NC_018281(12),PHAGE_Staphy_IME_SA4_NC_029025(10),PHAGE_Staphy_StB12_NC_020490(9),PHAGE_Staphy_ROSA_NC_007058(6),PHAGE_Staphy_phiJB_NC_028669(6),PHAGE_Staphy_StB27_NC_019914(6),PHAGE_Staphy_EW_NC_007056(5),PHAGE_Staphy_DW2_NC_024391(5),PHAGE_Staphy_p…	8	0.2647	0.3519
51-48	3	17.2Kb	questionable(80)	integrase,portal,head,capsid,terminase	contig1_1479492-1496722	1	24	17	7	1	0	yes	16	PHAGE_Clostr_phiCD481_1_NC_028951(3),PHAGE_Lactob_iA2_NC_028830(3),PHAGE_Clostr_phiMMP04_NC_019422(3),PHAGE_Clostr_phiCD506_NC_028838(3),PHAGE_Bacill_BtCS33_NC_018085(2),PHAGE_Lactob_PLE2_NC_031036(2),PHAGE_Staphy_SpaA1_NC_018277(2),PHAGE_Bacill_BceA1_NC_048628(2),PHAGE_Clostr_phiCDHM11_NC_029001(2),PHAGE_Bacill_phIS3501_NC_019502(2),PHAGE_Clostr_phiCDHM13_NC_029116(2),PHAGE_Clostr_phiCDHM14_NC_0…	2	0.125	0.3356
51-48	4	45.4Kb	intact(150)	recombinase,tail,terminase,portal,protease,capsid,head,neck,structural,lysin	contig1_1635735-1681167	0	70	57	13	1	0	yes	27	PHAGE_Staphy_vB_SpsS_QT1_NC_048192(16),PHAGE_Staphy_2638A_NC_007051(15),PHAGE_Staphy_IME_SA4_NC_029025(11),PHAGE_Staphy_phiSa2wa_st22_NC_048681(7),PHAGE_Staphy_Ipla7_NC_018284(6),PHAGE_Staphy_StB12_NC_020490(6),PHAGE_Staphy_P1105_NC_048636(5),PHAGE_Staphy_phiRS7_NC_022914(5),PHAGE_Staphy_P282_NC_048634(5),PHAGE_Staphy_StauST398_2_NC_021323(5),PHAGE_Lister_B025_NC_009812(5),PHAGE_Staphy_CNPH82_NC_…	16	0.2285	0.3304
51-48	5	4.9Kb	questionable(90)	head,scaffold,capsid	contig1_1953931-1958841	0	13	9	4	1	0	no	4	PHAGE_Staphy_53_NC_007049(2),PHAGE_Staphy_StB27_NC_019914(2),PHAGE_Staphy_phiETA2_NC_008798(1),PHAGE_Staphy_2638A_NC_007051(1),PHAGE_Staphy_SA97_NC_029010(1),PHAGE_Strept_phiARI0131_1_NC_031901(1),PHAGE_Staphy_Ipla88_NC_011614(1),PHAGE_Strept_9873_NC_047763(1),PHAGE_Staphy_vB_SpsS_QT1_NC_048192(1),PHAGE_Strept_phiARI0468_1_NC_031929(1),PHAGE_Staphy_TEM123_NC_017968(1),PHAGE_Staphy_85_NC_007050(1)…	6	0.1538	0.2932
SSHF2	1	27.8Kb	intact(150)	terminase,portal,protease,capsid,head,neck,tail,structural,lysin	contig1_845-28658	0	35	28	7	1	0	no	12	PHAGE_Staphy_2638A_NC_007051(15),PHAGE_Staphy_vB_SpsS_QT1_NC_048192(15),PHAGE_Staphy_phiSa2wa_st22_NC_048681(6),PHAGE_Lister_B025_NC_009812(5),PHAGE_Staphy_P1105_NC_048636(5),PHAGE_Staphy_P282_NC_048634(5),PHAGE_Lister_LP_101_NC_024387(3),PHAGE_Staphy_phiRS7_NC_022914(3),PHAGE_Staphy_StauST398_2_NC_021323(3),PHAGE_Staphy_SA345ruMSSAST8_NC_048713(2),PHAGE_Staphy_SA780ruMSSAST101_NC_048711(2),PHAGE…	15	0.4285	0.3325
SSHF2	2	4.9Kb	questionable(90)	head,scaffold,capsid	contig1_301042-305952	0	13	9	4	1	0	no	4	PHAGE_Staphy_StB27_NC_019914(2),PHAGE_Staphy_53_NC_007049(2),PHAGE_Staphy_SA97_NC_029010(1),PHAGE_Clostr_CDMH1_NC_024144(1),PHAGE_Staphy_187_NC_007047(1),PHAGE_Strept_PH10_NC_012756(1),PHAGE_Strept_phiARI0131_1_NC_031901(1),PHAGE_Strept_9873_NC_047763(1),PHAGE_Staphy_Ipla88_NC_011614(1),PHAGE_Staphy_80alpha_NC_009526(1),PHAGE_Strept_phiARI0031_NC_031910(1),PHAGE_Staphy_TEM123_NC_017968(1),PHAGE_S…	6	0.1538	0.293
SSHF2	3	13.9Kb	questionable(81)	integrase	contig2_367319-381286	0	21	18	3	1	0	yes	8	PHAGE_Staphy_PT1028_NC_007045(12),PHAGE_Staphy_Ipla5_NC_018281(3),PHAGE_Staphy_tp310_2_NC_009762(3),PHAGE_Lactoc_bIL311_NC_002670(2),PHAGE_Staphy_StB27_NC_019914(2),PHAGE_Strept_TP_778L_NC_022776(2),PHAGE_Staphy_PH15_NC_008723(1),PHAGE_Staphy_85_NC_007050(1),PHAGE_Staphy_StB20_like_NC_028821(1),PHAGE_Staphy_StB12_NC_020490(1),PHAGE_Staphy_phiETA2_NC_008798(1),PHAGE_Staphy_phiRS7_NC_022914(1),PHAG…	10	0.5714	0.311
SSHF2	4	25.8Kb	intact(150)	tail,neck,virion,head,capsid,terminase	contig13_1-25898	0	29	28	1	1	0	no	15	PHAGE_Staphy_CNPx_NC_031241(14),PHAGE_Staphy_CNPH82_NC_008722(13),PHAGE_Staphy_Ipla5_NC_018281(10),PHAGE_Staphy_PH15_NC_008723(9),PHAGE_Staphy_Ipla7_NC_018284(8),PHAGE_Staphy_phiJB_NC_028669(5),PHAGE_Staphy_ROSA_NC_007058(5),PHAGE_Staphy_phinm4_NC_028864(4),PHAGE_Staphy_B166_NC_028859(4),PHAGE_Staphy_71_NC_007059(4),PHAGE_Staphy_96_NC_007057(3),PHAGE_Staphy_IME_SA4_NC_029025(3),PHAGE_Staphy_DW2_N…	6	0.4827	0.3625
SSHF2	5	13.2Kb	questionable(80)	integrase,portal,head,capsid,terminase	contig18_346-13638	0	22	17	5	1	0	no	14	PHAGE_Clostr_phiCD481_1_NC_028951(3),PHAGE_Clostr_phiMMP04_NC_019422(3),PHAGE_Lactob_iA2_NC_028830(3),PHAGE_Staphy_PT1028_NC_007045(3),PHAGE_Paenib_PG1_NC_021558(3),PHAGE_Clostr_phiCD506_NC_028838(3),PHAGE_Clostr_phiCDHM13_NC_029116(2),PHAGE_Bacill_BceA1_NC_048628(2),PHAGE_Staphy_SpaA1_NC_018277(2),PHAGE_Bacill_BtCS33_NC_018085(2),PHAGE_Bacill_phIS3501_NC_019502(2),PHAGE_Clostr_phiCDHM14_NC_04866…	3	0.1363	0.3355
SSHF10	1	16.2Kb	questionable(80)	head,terminase,capsid,portal,integrase	contig16_24896-41124	1	19	16	3	1	0	yes	14	PHAGE_Clostr_phiCD481_1_NC_028951(3),PHAGE_Clostr_phiCD506_NC_028838(3),PHAGE_Paenib_PG1_NC_021558(3),PHAGE_Lactob_iA2_NC_028830(3),PHAGE_Clostr_phiMMP04_NC_019422(3),PHAGE_Bacill_BtCS33_NC_018085(2),PHAGE_Staphy_PT1028_NC_007045(2),PHAGE_Clostr_phiCDHM13_NC_029116(2),PHAGE_Staphy_SpaA1_NC_018277(2),PHAGE_Bacill_phIS3501_NC_019502(2),PHAGE_Clostr_phiCDHM14_NC_048665(2),PHAGE_Lactob_PLE2_NC_031036…	2	0.1578	0.3391
SSHF10	2	12.5Kb	incomplete(40)	portal,head,scaffold	contig22_85-12640	0	22	17	5	1	0	no	13	PHAGE_Staphy_StB27_NC_019914(6),PHAGE_Staphy_187_NC_007047(3),PHAGE_Staphy_80_NC_030652(3),PHAGE_Staphy_phinm2_NC_028913(3),PHAGE_Staphy_85_NC_007050(3),PHAGE_Staphy_11_NC_004615(2),PHAGE_Staphy_96_NC_007057(2),PHAGE_Staphy_52A_NC_007062(2),PHAGE_Staphy_53_NC_007049(2),PHAGE_Staphy_SA780ruMSSAST101_NC_048711(2),PHAGE_Staphy_vB_SauS_phi2_NC_028862(2),PHAGE_Anoxyb_A403_NC_048701(2),PHAGE_Pseudo_DL6…	4	0.2727	0.2808
SSHF14	1	4.8Kb	questionable(90)	head,scaffold,capsid	contig4_196142-201040	0	13	9	4	1	0	no	4	PHAGE_Staphy_53_NC_007049(2),PHAGE_Staphy_StB27_NC_019914(2),PHAGE_Staphy_Ipla88_NC_011614(1),PHAGE_Strept_phiARI0031_NC_031910(1),PHAGE_Strept_PH10_NC_012756(1),PHAGE_Strept_phiARI0460_1_NC_031913(1),PHAGE_Staphy_StB12_NC_020490(1),PHAGE_Staphy_85_NC_007050(1),PHAGE_Staphy_phiETA2_NC_008798(1),PHAGE_Staphy_80alpha_NC_009526(1),PHAGE_Strept_phiARI0468_1_NC_031929(1),PHAGE_Strept_phiARI0131_1_NC_0…	6	0.1538	0.2927
SSHF14	2	43.6Kb	intact(150)	tail,neck,head,capsid,protease,portal,terminase,integrase	contig11_109-43762	0	60	53	7	1	0	yes	25	PHAGE_Staphy_vB_SpsS_QT1_NC_048192(16),PHAGE_Staphy_2638A_NC_007051(14),PHAGE_Staphy_IME_SA4_NC_029025(11),PHAGE_Staphy_CNPx_NC_031241(6),PHAGE_Staphy_CNPH82_NC_008722(6),PHAGE_Staphy_Ipla7_NC_018284(6),PHAGE_Staphy_Ipla5_NC_018281(6),PHAGE_Staphy_P282_NC_048634(6),PHAGE_Staphy_StB12_NC_020490(6),PHAGE_Staphy_StB20_like_NC_028821(5),PHAGE_Staphy_phiSa2wa_st22_NC_048681(5),PHAGE_Staphy_PH15_NC_008…	14	0.2666	0.3369
SSHF15	1	13.9Kb	questionable(81)	integrase	contig1_367760-381727	0	21	18	3	1	0	yes	8	PHAGE_Staphy_PT1028_NC_007045(12),PHAGE_Staphy_Ipla5_NC_018281(3),PHAGE_Staphy_tp310_2_NC_009762(3),PHAGE_Staphy_StB27_NC_019914(2),PHAGE_Lactoc_bIL311_NC_002670(2),PHAGE_Strept_TP_778L_NC_022776(2),PHAGE_Staphy_Ipla88_NC_011614(1),PHAGE_Paenib_Willow_NC_041867(1),PHAGE_Staphy_Ipla35_NC_011612(1),PHAGE_Staphy_PH15_NC_008723(1),PHAGE_Staphy_phi2958PVL_NC_011344(1),PHAGE_Staphy_SA97_NC_029010(1),PH…	10	0.5714	0.311
SSHF15	2	29Kb	intact(130)	terminase,portal,protease,capsid,head,tail,structural,lysin	contig3_3-29004	0	40	32	8	1	0	no	20	PHAGE_Lister_B025_NC_009812(8),PHAGE_Staphy_phiSa2wa_st22_NC_048681(7),PHAGE_Staphy_StB20_NC_019915(6),PHAGE_Staphy_StB20_like_NC_028821(6),PHAGE_Lister_LP_HM00113468_NC_049900(5),PHAGE_Lister_LP_101_NC_024387(5),PHAGE_Staphy_2638A_NC_007051(4),PHAGE_Staphy_CNPH82_NC_008722(4),PHAGE_Staphy_IME_SA4_NC_029025(4),PHAGE_Staphy_vB_SpsS_QT1_NC_048192(4),PHAGE_Staphy_P282_NC_048634(4),PHAGE_Staphy_AJ_20…	3	0.2	0.3384
SSHF15	3	4.9Kb	questionable(90)	head,scaffold,capsid	contig3_301769-306679	0	13	9	4	1	0	no	4	PHAGE_Staphy_StB27_NC_019914(2),PHAGE_Staphy_53_NC_007049(2),PHAGE_Staphy_2638A_NC_007051(1),PHAGE_Staphy_80alpha_NC_009526(1),PHAGE_Staphy_SA97_NC_029010(1),PHAGE_Strept_phiARI0468_1_NC_031929(1),PHAGE_Staphy_vB_SpsS_QT1_NC_048192(1),PHAGE_Strept_phiARI0460_1_NC_031913(1),PHAGE_Strept_DCC1738_NC_024361(1),PHAGE_Staphy_Ipla88_NC_011614(1),PHAGE_Staphy_85_NC_007050(1),PHAGE_Strept_phiARI0031_NC_03…	6	0.1538	0.293
SSHF15	4	26.8Kb	intact(150)	terminase,portal,protease,capsid,head,neck,tail,lysin	contig4_3-26864	0	29	28	1	1	0	no	8	PHAGE_Staphy_vB_SpsS_QT1_NC_048192(16),PHAGE_Staphy_2638A_NC_007051(15),PHAGE_Staphy_IME_SA4_NC_029025(7),PHAGE_Staphy_phiSa2wa_st22_NC_048681(6),PHAGE_Staphy_P282_NC_048634(6),PHAGE_Staphy_P1105_NC_048636(6),PHAGE_Staphy_SA780ruMSSAST101_NC_048711(3),PHAGE_Lister_LP_101_NC_024387(3),PHAGE_Lister_B025_NC_009812(3),PHAGE_Staphy_SA345ruMSSAST8_NC_048713(2),PHAGE_Staphy_StB12_NC_020490(2),PHAGE_Stap…	15	0.5517	0.3377
SSHF15	5	17.2Kb	questionable(80)	integrase,portal,head,capsid,terminase	contig4_234084-251312	1	25	17	8	1	0	yes	16	PHAGE_Lactob_iA2_NC_028830(3),PHAGE_Clostr_phiMMP04_NC_019422(3),PHAGE_Clostr_phiCD481_1_NC_028951(3),PHAGE_Clostr_phiCD506_NC_028838(3),PHAGE_Bacill_BceA1_NC_048628(2),PHAGE_Lactob_PLE2_NC_031036(2),PHAGE_Clostr_phiCDHM13_NC_029116(2),PHAGE_Paenib_PG1_NC_021558(2),PHAGE_Bacill_BtCS33_NC_018085(2),PHAGE_Clostr_phiCDHM14_NC_048665(2),PHAGE_Bacill_phIS3501_NC_019502(2),PHAGE_Clostr_phiCDHM11_NC_029…	2	0.12	0.3357
SSHF15	6	87.2Kb	intact(120)	integrase,head,tail,protease	contig8_78-87303	0	73	66	5	0.972	2	yes	8	PHAGE_Staphy_SPbeta_like_NC_029119(64),PHAGE_Bacill_SPbeta_NC_001884(16),PHAGE_Geobac_E3_NC_029073(12),PHAGE_Brevib_Sundance_NC_028749(10),PHAGE_Lactoc_949_NC_015263(7),PHAGE_Lactoc_WRP3_NC_027341(7),PHAGE_Bacill_vB_BanS_Tsamsa_NC_023007(6),PHAGE_Lactoc_phiL47_NC_023574(5),PHAGE_Lactob_Satyr_NC_047918(4),PHAGE_Clostr_phiCD211_NC_029048(4),PHAGE_Clostr_c_st_NC_007581(3),PHAGE_Staphy_6ec_NC_024355(…	54	0.8767	0.3127
HNT1	1	4.9Kb	questionable(90)	head,capsid,scaffold	contig1_131556-136466	0	13	9	4	1	0	no	4	PHAGE_Staphy_53_NC_007049(2),PHAGE_Staphy_StB27_NC_019914(2),PHAGE_Staphy_phiETA2_NC_008798(1),PHAGE_Strept_PH10_NC_012756(1),PHAGE_Staphy_phiMR11_NC_010147(1),PHAGE_Staphy_85_NC_007050(1),PHAGE_Staphy_Ipla88_NC_011614(1),PHAGE_Strept_9874_NC_031023(1),PHAGE_Staphy_80alpha_NC_009526(1),PHAGE_Clostr_CDMH1_NC_024144(1),PHAGE_Staphy_96_NC_007057(1),PHAGE_Strept_phiARI0460_1_NC_031913(1),PHAGE_Strept…	6	0.1538	0.293
HNT1	2	14.6Kb	questionable(81)	integrase	contig2_144225-158829	0	20	18	2	1	0	yes	9	PHAGE_Staphy_PT1028_NC_007045(12),PHAGE_Staphy_Ipla5_NC_018281(3),PHAGE_Staphy_tp310_2_NC_009762(3),PHAGE_Lactoc_bIL311_NC_002670(2),PHAGE_Staphy_StB27_NC_019914(2),PHAGE_Strept_TP_778L_NC_022776(2),PHAGE_Staphy_phiJB_NC_028669(1),PHAGE_Staphy_phi7401PVL_NC_020199(1),PHAGE_Staphy_SA97_NC_029010(1),PHAGE_Staphy_47_NC_007054(1),PHAGE_Staphy_Ipla7_NC_018284(1),PHAGE_Staphy_YMC/09/04/R1988_NC_022758(…	10	0.6	0.3086
HNT4	1	4.9Kb	questionable(90)	head,scaffold,capsid	contig1_412444-417354	0	13	9	4	1	0	no	4	PHAGE_Staphy_StB27_NC_019914(2),PHAGE_Staphy_53_NC_007049(2),PHAGE_Strept_DCC1738_NC_024361(1),PHAGE_Staphy_phiETA2_NC_008798(1),PHAGE_Strept_phiARI0460_1_NC_031913(1),PHAGE_Staphy_SA97_NC_029010(1),PHAGE_Staphy_TEM123_NC_017968(1),PHAGE_Staphy_vB_SpsS_QT1_NC_048192(1),PHAGE_Strept_9873_NC_047763(1),PHAGE_Clostr_CDMH1_NC_024144(1),PHAGE_Staphy_96_NC_007057(1),PHAGE_Staphy_80alpha_NC_009526(1),PHA…	6	0.1538	0.293
HNT4	2	14.6Kb	questionable(81)	integrase	contig2_144225-158829	0	20	18	2	1	0	yes	9	PHAGE_Staphy_PT1028_NC_007045(12),PHAGE_Staphy_tp310_2_NC_009762(3),PHAGE_Staphy_Ipla5_NC_018281(3),PHAGE_Lactoc_bIL311_NC_002670(2),PHAGE_Strept_TP_778L_NC_022776(2),PHAGE_Staphy_StB27_NC_019914(2),PHAGE_Staphy_phiMR25_NC_010808(1),PHAGE_Staphy_80_NC_030652(1),PHAGE_Staphy_CNPx_NC_031241(1),PHAGE_Staphy_vB_SauS_phi2_NC_028862(1),PHAGE_Staphy_phiJB_NC_028669(1),PHAGE_Staphy_85_NC_007050(1),PHAGE_…	10	0.6	0.3086
HNT11	1	24.9Kb	intact(130)	integrase,terminase,portal,protease,capsid,head,neck,tail	contig14_68-25041	0	49	47	2	1	0	no	24	PHAGE_Staphy_2638A_NC_007051(13),PHAGE_Staphy_vB_SpsS_QT1_NC_048192(13),PHAGE_Staphy_IME_SA4_NC_029025(11),PHAGE_Staphy_P282_NC_048634(6),PHAGE_Staphy_P1105_NC_048636(6),PHAGE_Staphy_P630_NC_048635(5),PHAGE_Staphy_StB12_NC_020490(5),PHAGE_Staphy_phiSa2wa_st22_NC_048681(5),PHAGE_Staphy_Ipla5_NC_018281(4),PHAGE_Staphy_SA13_NC_021863(3),PHAGE_Staphy_CNPH82_NC_008722(3),PHAGE_Staphy_SPbeta_like_NC_02…	13	0.2653	0.3332
Ahus3	1	14.6Kb	questionable(81)	integrase	contig1_179070-193674	0	21	18	3	1	0	yes	8	PHAGE_Staphy_PT1028_NC_007045(12),PHAGE_Staphy_Ipla5_NC_018281(3),PHAGE_Staphy_tp310_2_NC_009762(3),PHAGE_Strept_TP_778L_NC_022776(2),PHAGE_Lactoc_bIL311_NC_002670(2),PHAGE_Staphy_StB27_NC_019914(2),PHAGE_Staphy_Ipla7_NC_018284(1),PHAGE_Staphy_phiMR25_NC_010808(1),PHAGE_Staphy_DW2_NC_024391(1),PHAGE_Paenib_Willow_NC_041867(1),PHAGE_Staphy_YMC/09/04/R1988_NC_022758(1),PHAGE_Staphy_StB20_like_NC_02…	10	0.5714	0.3087
Ahus3	2	45.5Kb	intact(150)	integrase,tail,terminase,portal,protease,capsid,head,neck,structural,lysin	contig2_50433-95991	0	67	56	11	1	0	yes	28	PHAGE_Staphy_vB_SpsS_QT1_NC_048192(16),PHAGE_Staphy_2638A_NC_007051(15),PHAGE_Staphy_IME_SA4_NC_029025(11),PHAGE_Staphy_phiSa2wa_st22_NC_048681(7),PHAGE_Staphy_P282_NC_048634(6),PHAGE_Staphy_Ipla7_NC_018284(6),PHAGE_Staphy_P1105_NC_048636(5),PHAGE_Staphy_CNPH82_NC_008722(5),PHAGE_Lister_B025_NC_009812(5),PHAGE_Staphy_StauST398_2_NC_021323(5),PHAGE_Staphy_StB12_NC_020490(5),PHAGE_Staphy_CNPx_NC_03…	15	0.2388	0.3303
Ahus3	3	4.9Kb	questionable(90)	head,scaffold,capsid	contig2_368372-373282	0	13	9	4	1	0	no	4	PHAGE_Staphy_53_NC_007049(2),PHAGE_Staphy_StB27_NC_019914(2),PHAGE_Strept_phiARI0460_1_NC_031913(1),PHAGE_Staphy_Ipla88_NC_011614(1),PHAGE_Staphy_phiMR11_NC_010147(1),PHAGE_Strept_phiARI0031_NC_031910(1),PHAGE_Staphy_2638A_NC_007051(1),PHAGE_Staphy_85_NC_007050(1),PHAGE_Staphy_96_NC_007057(1),PHAGE_Staphy_187_NC_007047(1),PHAGE_Strept_9873_NC_047763(1),PHAGE_Staphy_SA97_NC_029010(1),PHAGE_Staphy_…	6	0.1538	0.293
Hus3	1	13.9Kb	questionable(81)	integrase	contig1_336331-350297	0	21	18	3	1	0	yes	9	PHAGE_Staphy_PT1028_NC_007045(12),PHAGE_Staphy_Ipla5_NC_018281(3),PHAGE_Staphy_tp310_2_NC_009762(3),PHAGE_Staphy_StB27_NC_019914(2),PHAGE_Lactoc_bIL311_NC_002670(2),PHAGE_Strept_TP_778L_NC_022776(2),PHAGE_Staphy_47_NC_007054(1),PHAGE_Staphy_CNPx_NC_031241(1),PHAGE_Staphy_phiRS7_NC_022914(1),PHAGE_Staphy_PH15_NC_008723(1),PHAGE_Staphy_3MRA_NC_028917(1),PHAGE_Bacill_Carmen17_NC_048698(1),PHAGE_Stap…	10	0.5714	0.311
Hus3	2	4.9Kb	questionable(90)	head,scaffold,capsid	contig2_324994-329904	0	13	9	4	1	0	no	4	PHAGE_Staphy_53_NC_007049(2),PHAGE_Staphy_StB27_NC_019914(2),PHAGE_Strept_9874_NC_031023(1),PHAGE_Strept_9873_NC_047763(1),PHAGE_Staphy_2638A_NC_007051(1),PHAGE_Staphy_96_NC_007057(1),PHAGE_Staphy_vB_SpsS_QT1_NC_048192(1),PHAGE_Strept_phiARI0468_1_NC_031929(1),PHAGE_Staphy_SA97_NC_029010(1),PHAGE_Strept_phiARI0460_1_NC_031913(1),PHAGE_Staphy_80alpha_NC_009526(1),PHAGE_Staphy_TEM123_NC_017968(1),P…	6	0.1538	0.2932
Hus3	3	26.6Kb	questionable(80)	head,terminase,capsid,portal,integrase	contig4_778-27469	1	25	17	8	1	0	yes	16	PHAGE_Clostr_phiCD506_NC_028838(3),PHAGE_Clostr_phiMMP04_NC_019422(3),PHAGE_Lactob_iA2_NC_028830(3),PHAGE_Clostr_phiCD481_1_NC_028951(3),PHAGE_Clostr_phiCDHM14_NC_048665(2),PHAGE_Bacill_phIS3501_NC_019502(2),PHAGE_Clostr_phiCDHM11_NC_029001(2),PHAGE_Bacill_BtCS33_NC_018085(2),PHAGE_Staphy_SpaA1_NC_018277(2),PHAGE_Lactob_PLE2_NC_031036(2),PHAGE_Clostr_phiCDHM13_NC_029116(2),PHAGE_Bacill_BceA1_NC_0…	2	0.12	0.3413
Hus23	1	4.9Kb	questionable(90)	head,capsid,scaffold	contig1_131392-136302	0	13	9	4	1	0	no	4	PHAGE_Staphy_53_NC_007049(2),PHAGE_Staphy_StB27_NC_019914(2),PHAGE_Staphy_phiMR11_NC_010147(1),PHAGE_Staphy_SA97_NC_029010(1),PHAGE_Strept_phiARI0031_NC_031910(1),PHAGE_Staphy_phiETA2_NC_008798(1),PHAGE_Strept_phiARI0468_1_NC_031929(1),PHAGE_Staphy_Ipla88_NC_011614(1),PHAGE_Strept_DCC1738_NC_024361(1),PHAGE_Strept_9874_NC_031023(1),PHAGE_Staphy_96_NC_007057(1),PHAGE_Strept_9873_NC_047763(1),PHAGE…	6	0.1538	0.2926
Hus23	2	54.4Kb	intact(140)	structural,tail,head,capsid,protease,portal,terminase,integrase	contig1_400339-454741	0	69	59	10	1	0	yes	34	PHAGE_Staphy_IME_SA4_NC_029025(10),PHAGE_Staphy_CNPH82_NC_008722(9),PHAGE_Lister_B025_NC_009812(8),PHAGE_Staphy_StB20_like_NC_028821(8),PHAGE_Staphy_CNPx_NC_031241(8),PHAGE_Staphy_StB20_NC_019915(8),PHAGE_Staphy_37_NC_007055(6),PHAGE_Staphy_Ipla5_NC_018281(6),PHAGE_Staphy_Ipla7_NC_018284(6),PHAGE_Staphy_PH15_NC_008723(6),PHAGE_Lister_LP_101_NC_024387(5),PHAGE_Staphy_vB_SpsS_QT1_NC_048192(5),PHAGE…	7	0.1449	0.3355
Hus23	3	14.6Kb	questionable(81)	integrase	contig5_179020-193625	0	22	18	4	1	0	yes	8	PHAGE_Staphy_PT1028_NC_007045(12),PHAGE_Staphy_StB27_NC_019914(3),PHAGE_Staphy_tp310_2_NC_009762(3),PHAGE_Lactoc_bIL311_NC_002670(2),PHAGE_Staphy_Ipla5_NC_018281(2),PHAGE_Strept_TP_778L_NC_022776(2),PHAGE_Staphy_vB_SauS_phi2_NC_028862(1),PHAGE_Clostr_phiCDHM19_NC_028996(1),PHAGE_Strept_TP_J34_NC_020197(1),PHAGE_Strept_YMC_2011_NC_018285(1),PHAGE_Staphy_SA97_NC_029010(1),PHAGE_Staphy_Ipla7_NC_0182…	10	0.5454	0.3087
UNN28	1	4.8Kb	questionable(90)	head,capsid,scaffold	contig2_131556-136453	0	13	9	4	1	0	no	4	PHAGE_Staphy_53_NC_007049(2),PHAGE_Staphy_StB27_NC_019914(2),PHAGE_Staphy_SA97_NC_029010(1),PHAGE_Staphy_TEM123_NC_017968(1),PHAGE_Staphy_vB_SpsS_QT1_NC_048192(1),PHAGE_Strept_9873_NC_047763(1),PHAGE_Staphy_187_NC_007047(1),PHAGE_Clostr_CDMH1_NC_024144(1),PHAGE_Strept_PH10_NC_012756(1),PHAGE_Staphy_Ipla88_NC_011614(1),PHAGE_Lactoc_ul36_NC_004066(1),PHAGE_Staphy_phiMR11_NC_010147(1),PHAGE_Staphy_S…	6	0.1538	0.2928
UNN28	2	13.3Kb	incomplete(60)	tail	contig2_411970-425304	0	11	11	0	1	0	no	7	PHAGE_Staphy_StB27_NC_019914(6),PHAGE_Staphy_StB12_NC_020490(5),PHAGE_Staphy_SA97_NC_029010(3),PHAGE_Staphy_StB20_like_NC_028821(3),PHAGE_Staphy_37_NC_007055(2),PHAGE_Staphy_80alpha_NC_009526(2),PHAGE_Staphy_IME_SA4_NC_029025(2),PHAGE_Staphy_StB20_NC_019915(2),PHAGE_Staphy_6ec_NC_024355(2),PHAGE_Staphy_CNPx_NC_031241(2),PHAGE_Staphy_CNPH82_NC_008722(2),PHAGE_Staphy_PH15_NC_008723(1),PHAGE_Bacill_…	3	0.5454	0.3477
UNN28	3	41.4Kb	intact(150)	tail,head,scaffold,portal,terminase,integrase	contig3_1-41460	0	58	53	5	1	0	yes	27	PHAGE_Staphy_StB12_NC_020490(19),PHAGE_Staphy_IME_SA4_NC_029025(9),PHAGE_Staphy_53_NC_007049(9),PHAGE_Staphy_PH15_NC_008723(7),PHAGE_Staphy_CNPH82_NC_008722(6),PHAGE_Staphy_phinm2_NC_028913(6),PHAGE_Staphy_phiETA2_NC_008798(5),PHAGE_Staphy_69_NC_007048(5),PHAGE_Staphy_11_NC_004615(5),PHAGE_Staphy_SA12_NC_021801(5),PHAGE_Staphy_CNPx_NC_031241(5),PHAGE_Staphy_StB27_NC_019914(5),PHAGE_Staphy_80alpha…	16	0.3275	0.3363
