# Supplementary material for: A link to the past: classical phage ISP infects the recently described Staphylococcus borealis species
Source: Virol J. 2025 Sep 29;22:308. doi: 10.1186/s12985-025-02935-z (PMC12482510; doi:10.1186/s12985-025-02935-z)
Supplement: Supplementary file 2 — Supplementary Material 2. [file 12985_2025_2935_MOESM2_ESM.xlsx]

## Sheet: Isolation attempts
				Wastewater samples																	Marine samples
				14.4.2022						20.3.23	14.2.23	1.4.22	12.7.22	22.6.22	10.3.22	9.5.22	31.5.23		9.3.23		9.9.2022						Sample collection date
Species	ID/code	Method	Addition of CaCl2 and MgSO4	41	42	43	44	45	46	87	88	89	90	91	92	93	100	101	94	95	53	54	55	56	57	58
S.aureus	196E	Enrichment cultures (one round)	Yes
S.capitis	10-C1	Enrichment cultures (one round)	No
S.epidermidis	10-A2	Enrichment cultures (three rounds)	Yes
S.haemolyticus	44C-2	Enrichment cultures (three rounds)	No
S.lugdunensis	10-C3	Enrichment cultures (one round)	No
S.borealis	51-48	Enrichment cultures (three rounds)	Yes
S.borealis	51-48	Direct plating	Yes
	AHUS3	Direct plating	Yes
	HNT1	Direct plating	Yes
	HNT4	Direct plating	Yes
	HNT11	Direct plating	Yes
	HUS3	Direct plating	Yes
	HUS23	Direct plating	Yes										*		*			*
	SSHF2	Direct plating	Yes
	SSHF10	Direct plating	Yes
	SSHF14	Direct plating	Yes
	SSHF15	Direct plating	Yes
	UNN28	Direct plating	Yes
				* unconfirmed evidence of lysis.
				Gray: tested and negative.
				White: not tested.
