# Supplementary material for: A link to the past: classical phage ISP infects the recently described Staphylococcus borealis species
Source: Virol J. 2025 Sep 29;22:308. doi: 10.1186/s12985-025-02935-z (PMC12482510; doi:10.1186/s12985-025-02935-z)
Supplement: Supplementary file 3 — Supplementary Material 3. [file 12985_2025_2935_MOESM3_ESM.xlsx]

## Sheet: Defence systems_ new
Isolate	Target name	System	System name	hmm.accession	hmm.name	protein.name	full.seq.E.value	domain.iE.value	target.coverage	hmm.coverage	start	end	strand	best.hits
51-48	51-48_1_329	12	RM_type_IV	PDLC03658	mREase_IV_00004	mREase_IV	0	0	0.992	0.995	317288	320152	-	PDLC03658, mREase_IV_00004, 0, 0.992, 0.995 | PDLC03659, mREase_IV_00005, 1e-68, 0.637, 0.652
51-48	51-48_1_330	6	PDC-S07	PDLC04899	PDC-S07_WP_110056698.1	PDC-S07	1.5e-55	1.8e-55	0.948	0.941	320145	320546	-	PDLC04899, PDC-S07_WP_110056698.1, 1.8e-55, 0.948, 0.941
51-48	51-48_1_534	9	PT_DndFGH	PDLC02684	DndH_00006	DndH	0	0	0.982	0.99	537111	542321	-	PDLC02684, DndH_00006, 0, 0.982, 0.99 | PDLC02682, DndH_00004, 4e-233, 0.978, 0.993 | PDLC02679, DndH_00001, 2.2e-186, 0.978, 0.985 | PDLC02685, DndH_00007, 2.6e-169, 0.982, 0.986 | PDLC02683, DndH_00005, 5.2e-168, 0.984, 0.984
51-48	51-48_1_535	9	PT_DndFGH	PDLC02677	DndG_00003	DndG	6.8e-58	3e-57	0.892	0.983	542302	543660	-	PDLC02677, DndG_00003, 3e-57, 0.892, 0.983 | PDLC02676, DndG_00002, 1.3e-49, 0.843, 0.915 | PDLC02678, DndG_00004, 4.2e-38, 0.89, 0.944 | PDLC02675, DndG_00001, 3.8e-31, 0.658, 0.712
51-48	51-48_1_536	9	PT_DndFGH	PDLC02673	DndF_00002	DndF	2.5e-108	2.5e-108	0.813	0.993	543660	545555	-	PDLC02673, DndF_00002, 2.5e-108, 0.813, 0.993 | PDLC02672, DndF_00001, 2e-62, 0.791, 0.986 | PDLC02674, DndF_00003, 1.8e-49, 0.802, 0.957
51-48	51-48_1_653	3	Bunzi	PDLC03834	Bunzi__BnzB	BnzB	9.5e-181	1.3e-180	0.976	0.99	681335	682975	-	PDLC03834, Bunzi__BnzB, 1.3e-180, 0.976, 0.99
51-48	51-48_1_654	3	Bunzi	PDLC03833	Bunzi__BnzA	BnzA	1.1e-157	5.3e-157	0.912	0.993	682968	684737	-	PDLC03833, Bunzi__BnzA, 5.3e-157, 0.912, 0.993
51-48	51-48_1_655	10	RM_type_I	PDLC03048	REase_I_00009	REase_I	0	0	0.996	0.994	684981	687767	+	PDLC03048, REase_I_00009, 0, 0.996, 0.994 | PDLC03045, REase_I_00006, 2e-89, 0.7, 0.697 | PDLC03046, REase_I_00007, 1e-85, 0.943, 0.938 | PDLC03040, REase_I_00001, 6.7e-52, 0.943, 0.884 | PDLC03044, REase_I_00005, 3.2e-51, 0.618, 0.583
51-48	51-48_1_656	10	RM_type_I	PDLC03022	MTase_I_00005	MTase_I	1.3e-168	1.3e-168	0.913	0.564	687888	689444	+	PDLC03022, MTase_I_00005, 1.3e-168, 0.913, 0.564 | PDLC03027, MTase_I_00010, 3.7e-104, 0.661, 0.432 | PDLC03031, MTase_I_00014, 8e-101, 0.909, 0.586 | PDLC03020, MTase_I_00003, 1.7e-82, 0.73, 0.946 | PDLC03032, MTase_I_00015, 1.8e-81, 0.595, 0.313
51-48	51-48_1_657	10	RM_type_I	PDLC03165	Specificity_I_00114	Specificity_I	5.7e-99	6.3e-99	0.993	0.99	689437	690672	+	PDLC03165, Specificity_I_00114, 6.3e-99, 0.993, 0.99 | PDLC03178, Specificity_I_00127, 4.3e-74, 0.993, 0.995 | PDLC03087, Specificity_I_00036, 6.5e-64, 0.978, 0.978 | PDLC03078, Specificity_I_00027, 3.8e-54, 0.983, 0.988 | PDLC03124, Specificity_I_00073, 1.5e-40, 0.5, 0.506
51-48	51-48_1_658	4	DRT_class_II	PDLC02173	Drt2_00001	Drt2	8e-87	9.7e-87	0.968	0.969	691073	692398	+	PDLC03757, drt-UG2, 1.8e-131, 0.968, 0.763 | PDLC02173, Drt2_00001, 9.7e-87, 0.968, 0.969 | PDLC03766, drt-UG28, 1.4e-19, 0.577, 0.391 | PDLC03754, drt-UG17, 2.2e-15, 0.55, 0.427 | PDLC03778, drt-UG39, 2.8e-14, 0.701, 0.571
51-48	51-48_1_767	13	Uzume	PDLC03973	Uzume__UzuA	UzuA	7e-52	7.5e-52	0.867	0.871	800357	801211	-	PDLC03973, Uzume__UzuA, 7.5e-52, 0.867, 0.871 | PDLC03974, Uzume__UzuA_2660320622, 1.3e-35, 0.656, 0.581 | PDLC03975, Uzume__UzuA_2712538620, 0.0057, 0.246, 0.231
51-48	51-48_1_820	2	AbiG	PDLC02332	AbiGii	AbiGii	4.6e-23	6e-23	0.84	0.857	853652	854872	-	PDLC02332, AbiGii, 6e-23, 0.84, 0.857
51-48	51-48_1_821	2	AbiG	PDLC02331	AbiGi	AbiGi	2.1e-69	2.3e-69	0.967	0.981	854872	855684	-	PDLC02331, AbiGi, 2.3e-69, 0.967, 0.981
51-48	51-48_1_822	11	RM_type_I	PDLC03019	MTase_I_00002	MTase_I	8.8e-279	9.7e-279	0.988	0.535	855878	857392	+	PDLC03019, MTase_I_00002, 9.7e-279, 0.988, 0.535 | PDLC03035, MTase_I_00018, 2.9e-112, 0.828, 0.651 | PDLC03031, MTase_I_00014, 5.5e-92, 0.899, 0.576 | PDLC03022, MTase_I_00005, 3.2e-85, 0.905, 0.554 | PDLC03027, MTase_I_00010, 2e-72, 0.901, 0.536
51-48	51-48_1_823	11	RM_type_I	PDLC03099	Specificity_I_00048	Specificity_I	3.2e-117	3.6e-103	0.726	0.758	857382	858653	+	PDLC03019, MTase_I_00002, 7e-116, 0.677, 0.308 | PDLC03099, Specificity_I_00048, 3.6e-103, 0.726, 0.758 | PDLC03068, Specificity_I_00017, 3e-98, 0.967, 0.975 | PDLC03164, Specificity_I_00113, 3.5e-93, 0.776, 0.763 | PDLC03089, Specificity_I_00038, 9.5e-74, 0.967, 0.964
51-48	51-48_1_824	11	RM_type_I	PDLC03040	REase_I_00001	REase_I	0	0	0.995	0.992	858637	861756	+	PDLC03040, REase_I_00001, 0, 0.995, 0.992 | PDLC03041, REase_I_00002, 9.2e-63, 0.464, 0.435 | PDLC03044, REase_I_00005, 6.1e-60, 0.492, 0.477 | PDLC03048, REase_I_00009, 1.2e-38, 0.466, 0.456 | PDLC03046, REase_I_00007, 3.5e-16, 0.316, 0.323
51-48	51-48_1_1122	1	AbiD	PDLC02344	AbiD	AbiD	1.2e-49	1.4e-49	0.9	0.928	1185426	1186418	+	PDLC02344, AbiD, 1.4e-49, 0.9, 0.928
51-48	51-48_1_1175	7	PDC-S38	PDLC05010	PDC-S38_WP_174243465.1	PDC-S38	3.7e-31	4e-31	0.947	0.965	1232591	1232761	-	PDLC05010, PDC-S38_WP_174243465.1, 4e-31, 0.947, 0.965
51-48	51-48_1_1608	8	PDC-S38	PDLC05010	PDC-S38_WP_174243465.1	PDC-S38	3.7e-31	4e-31	0.947	0.965	1641920	1642090	-	PDLC05010, PDC-S38_WP_174243465.1, 4e-31, 0.947, 0.965
51-48	51-48_1_1830	5	PD-T4-6	PDLC04040	PD-T4-6_WP_011718859.1	PD-T4-6	4e-111	4.3e-98	0.707	0.867	1843765	1845792	+	PDLC04060, PD-T4-6_WP_203635815.1, 3.5e-151, 0.661, 0.953 | PDLC04048, PD-T4-6_WP_144078097.1, 1.4e-148, 0.518, 0.98 | PDLC04057, PD-T4-6_WP_160801532.1, 6.7e-108, 0.648, 0.98 | PDLC04047, PD-T4-6_WP_139553373.1, 6.7e-103, 0.445, 0.924 | PDLC04040, PD-T4-6_WP_011718859.1, 4.3e-98, 0.707, 0.867
SSHF10	SSHF10_13_43	1	Uzume	PDLC03973	Uzume__UzuA	UzuA	4e-52	4.2e-52	0.863	0.867	45193	46047	+	PDLC03973, Uzume__UzuA, 4.2e-52, 0.863, 0.867 | PDLC03974, Uzume__UzuA_2660320622, 2.6e-36, 0.656, 0.581 | PDLC03975, Uzume__UzuA_2712538620, 0.0051, 0.246, 0.231
SSHF10	SSHF10_5_85	2	Bunzi	PDLC03834	Bunzi__BnzB	BnzB	1.5e-172	1.7e-172	0.986	0.919	86615	88129	-	PDLC03834, Bunzi__BnzB, 1.7e-172, 0.986, 0.919
SSHF10	SSHF10_5_86	2	Bunzi	PDLC03833	Bunzi__BnzA	BnzA	1.2e-157	6.2e-157	0.912	0.993	88247	90016	-	PDLC03833, Bunzi__BnzA, 6.2e-157, 0.912, 0.993
SSHF10	SSHF10_5_87	3	RM_type_I	PDLC03048	REase_I_00009	REase_I	0	0	0.996	0.994	90260	93046	+	PDLC03048, REase_I_00009, 0, 0.996, 0.994 | PDLC03045, REase_I_00006, 2.8e-89, 0.7, 0.697 | PDLC03046, REase_I_00007, 1.1e-86, 0.943, 0.938 | PDLC03040, REase_I_00001, 4e-53, 0.943, 0.884 | PDLC03043, REase_I_00004, 1.5e-43, 0.271, 0.821
SSHF10	SSHF10_5_88	3	RM_type_I	PDLC03022	MTase_I_00005	MTase_I	3.3e-169	3.3e-169	0.913	0.564	93169	94725	+	PDLC03022, MTase_I_00005, 3.3e-169, 0.913, 0.564 | PDLC03027, MTase_I_00010, 2.9e-104, 0.661, 0.432 | PDLC03031, MTase_I_00014, 1.9e-99, 0.909, 0.586 | PDLC03020, MTase_I_00003, 2.1e-83, 0.732, 0.949 | PDLC03032, MTase_I_00015, 9.2e-82, 0.597, 0.314
SSHF10	SSHF10_5_89	3	RM_type_I	PDLC03165	Specificity_I_00114	Specificity_I	3.2e-116	3.6e-116	0.995	0.993	94718	95983	+	PDLC03165, Specificity_I_00114, 3.6e-116, 0.995, 0.993 | PDLC03178, Specificity_I_00127, 1.3e-72, 0.995, 0.998 | PDLC03064, Specificity_I_00013, 2.8e-52, 0.995, 0.998 | PDLC03101, Specificity_I_00050, 1.4e-41, 0.955, 0.964 | PDLC03078, Specificity_I_00027, 3.3e-38, 0.483, 0.484
SSHF10	SSHF10_5_90	4	gabija	PDLC00148	GajB_00046	GajB	1.8e-41	2.5e-41	0.967	0.962	96212	97297	-	PDLC00148, GajB_00046, 2.5e-41, 0.967, 0.962 | PDLC00140, GajB_00038, 4.7e-28, 0.959, 0.945 | PDLC00120, GajB_00018, 2.1e-18, 0.514, 0.43 | PDLC00118, GajB_00016, 9.1e-14, 0.655, 0.441 | PDLC00122, GajB_00020, 1.2e-10, 0.657, 0.472
SSHF10	SSHF10_5_91	4	gabija	PDLC00102	GajA_00042	GajA	4.7e-82	8.5e-82	0.99	0.996	97282	98832	-	PDLC00102, GajA_00042, 8.5e-82, 0.99, 0.996 | PDLC00098, GajA_00038, 4.5e-76, 0.99, 0.996 | PDLC00078, GajA_00018, 8.3e-29, 0.511, 0.488 | PDLC00080, GajA_00020, 3.6e-23, 0.561, 0.444 | PDLC00092, GajA_00032, 3.2e-21, 0.317, 0.285
SSHF14	SSHF14_1_220	1	PDC-S07	PDLC04899	PDC-S07_WP_110056698.1	PDC-S07	1.3e-55	1.6e-55	0.948	0.941	225764	226165	+	PDLC04899, PDC-S07_WP_110056698.1, 1.6e-55, 0.948, 0.941
SSHF14	SSHF14_1_221	2	RM_type_IV	PDLC03658	mREase_IV_00004	mREase_IV	0	0	0.992	0.995	226158	229022	+	PDLC03658, mREase_IV_00004, 0, 0.992, 0.995 | PDLC03659, mREase_IV_00005, 3.8e-67, 0.618, 0.638
SSHF14	SSHF14_11_52	4	PDC-S38	PDLC05010	PDC-S38_WP_174243465.1	PDC-S38	3.3e-31	3.6e-31	0.947	0.965	36215	36385	+	PDLC05010, PDC-S38_WP_174243465.1, 3.6e-31, 0.947, 0.965
SSHF14	SSHF14_11_62	3	PDC-M24	PDLC04538	PDC-M24A_WP_014405001.1	PDC-M24A	6.8e-20	7.2e-20	0.92	0.911	41317	41766	+	PDLC04538, PDC-M24A_WP_014405001.1, 7.2e-20, 0.92, 0.911 | PDLC04536, PDC-M24A_WP_215689254.1, 2e-11, 0.833, 0.824 | PDLC04537, PDC-M24A_WP_131917830.1, 1.6e-05, 0.907, 0.922
SSHF14	SSHF14_11_63	3	PDC-M24	PDLC04539	PDC-M24B_WP_172176026.1	PDC-M24B	1.2e-64	1.3e-64	0.988	0.992	41788	42564	+	PDLC04539, PDC-M24B_WP_172176026.1, 1.3e-64, 0.988, 0.992 | PDLC04540, PDC-M24B_WP_194058944.1, 5.9e-18, 0.934, 0.945
SSHF14	SSHF14_17_7	5	PDC-S06	PDLC04891	PDC-S06_WP_106028275.1	PDC-S06	6.1e-161	6.9e-161	0.993	0.993	2649	5192	+	PDLC04891, PDC-S06_WP_106028275.1, 6.9e-161, 0.993, 0.993 | PDLC04893, PDC-S06_WP_194540461.1, 3.6e-120, 0.992, 0.99 | PDLC04892, PDC-S06_WP_027430483.1, 7e-86, 0.939, 0.942 | PDLC04888, PDC-S06_WP_216011563.1, 3.4e-73, 0.958, 0.951 | PDLC04895, PDC-S06_WP_184316307.1, 4.1e-11, 0.713, 0.809
SSHF14	SSHF14_19_2	6	ppl	PDLC02208	Ppl_00001	Ppl	1.1e-39	4e-39	0.912	0.908	958	3579	+	PDLC02208, Ppl_00001, 4e-39, 0.912, 0.908
SSHF14	SSHF14_2_363	7	PT_DndFGH	PDLC02684	DndH_00006	DndH	0	0	0.982	0.99	365222	370432	-	PDLC02684, DndH_00006, 0, 0.982, 0.99 | PDLC02682, DndH_00004, 3.7e-233, 0.978, 0.993 | PDLC02679, DndH_00001, 2e-186, 0.978, 0.985 | PDLC02685, DndH_00007, 2.4e-169, 0.982, 0.986 | PDLC02683, DndH_00005, 4.7e-168, 0.984, 0.984
SSHF14	SSHF14_2_364	7	PT_DndFGH	PDLC02677	DndG_00003	DndG	6.2e-58	2.8e-57	0.892	0.983	370413	371771	-	PDLC02677, DndG_00003, 2.8e-57, 0.892, 0.983 | PDLC02676, DndG_00002, 1.2e-49, 0.843, 0.915 | PDLC02678, DndG_00004, 3.8e-38, 0.89, 0.944 | PDLC02675, DndG_00001, 3.4e-31, 0.658, 0.712
SSHF14	SSHF14_2_365	7	PT_DndFGH	PDLC02673	DndF_00002	DndF	2.3e-108	2.3e-108	0.813	0.993	371771	373666	-	PDLC02673, DndF_00002, 2.3e-108, 0.813, 0.993 | PDLC02672, DndF_00001, 1.8e-62, 0.791, 0.986 | PDLC02674, DndF_00003, 1.6e-49, 0.802, 0.957
SSHF14	SSHF14_4_85	8	PD-T4-6	PDLC04040	PD-T4-6_WP_011718859.1	PD-T4-6	3.7e-111	4e-98	0.707	0.867	85982	88009	+	PDLC04060, PD-T4-6_WP_203635815.1, 3.2e-151, 0.661, 0.953 | PDLC04048, PD-T4-6_WP_144078097.1, 1.3e-148, 0.518, 0.98 | PDLC04057, PD-T4-6_WP_160801532.1, 6.1e-108, 0.648, 0.98 | PDLC04047, PD-T4-6_WP_139553373.1, 6.1e-103, 0.445, 0.924 | PDLC04040, PD-T4-6_WP_011718859.1, 4e-98, 0.707, 0.867
SSHF14	SSHF14_5_86	9	Bunzi	PDLC03834	Bunzi__BnzB	BnzB	2.3e-181	3.2e-181	0.976	0.99	90063	91703	-	PDLC03834, Bunzi__BnzB, 3.2e-181, 0.976, 0.99
SSHF14	SSHF14_5_87	9	Bunzi	PDLC03833	Bunzi__BnzA	BnzA	1e-157	4.9e-157	0.912	0.993	91696	93465	-	PDLC03833, Bunzi__BnzA, 4.9e-157, 0.912, 0.993
SSHF14	SSHF14_5_88	12	RM_type_I	PDLC03048	REase_I_00009	REase_I	0	0	0.996	0.994	93709	96495	+	PDLC03048, REase_I_00009, 0, 0.996, 0.994 | PDLC03045, REase_I_00006, 1.7e-88, 0.7, 0.697 | PDLC03046, REase_I_00007, 7.5e-86, 0.943, 0.938 | PDLC03040, REase_I_00001, 3.7e-52, 0.943, 0.884 | PDLC03044, REase_I_00005, 2.6e-51, 0.618, 0.583
SSHF14	SSHF14_5_89	12	RM_type_I	PDLC03022	MTase_I_00005	MTase_I	1.2e-168	1.2e-168	0.913	0.564	96616	98172	+	PDLC03022, MTase_I_00005, 1.2e-168, 0.913, 0.564 | PDLC03027, MTase_I_00010, 3.4e-104, 0.661, 0.432 | PDLC03031, MTase_I_00014, 7.3e-101, 0.909, 0.586 | PDLC03020, MTase_I_00003, 1.6e-82, 0.73, 0.946 | PDLC03032, MTase_I_00015, 1.6e-81, 0.595, 0.313
SSHF14	SSHF14_5_90	12	RM_type_I	PDLC03165	Specificity_I_00114	Specificity_I	5.2e-99	5.8e-99	0.993	0.99	98165	99400	+	PDLC03165, Specificity_I_00114, 5.8e-99, 0.993, 0.99 | PDLC03178, Specificity_I_00127, 3.9e-74, 0.993, 0.995 | PDLC03087, Specificity_I_00036, 5.9e-64, 0.978, 0.978 | PDLC03078, Specificity_I_00027, 3.5e-54, 0.983, 0.988 | PDLC03124, Specificity_I_00073, 1.4e-40, 0.5, 0.506
SSHF14	SSHF14_5_91	10	DRT_class_II	PDLC02173	Drt2_00001	Drt2	7.3e-87	8.8e-87	0.968	0.969	99801	101126	+	PDLC03757, drt-UG2, 1.7e-131, 0.968, 0.763 | PDLC02173, Drt2_00001, 8.8e-87, 0.968, 0.969 | PDLC03766, drt-UG28, 1.3e-19, 0.577, 0.391 | PDLC03754, drt-UG17, 2e-15, 0.55, 0.427 | PDLC03778, drt-UG39, 2.5e-14, 0.701, 0.571
SSHF14	SSHF14_5_196	13	Uzume	PDLC03973	Uzume__UzuA	UzuA	6.3e-52	6.8e-52	0.867	0.871	204129	204983	-	PDLC03973, Uzume__UzuA, 6.8e-52, 0.867, 0.871 | PDLC03974, Uzume__UzuA_2660320622, 1.2e-35, 0.656, 0.581 | PDLC03975, Uzume__UzuA_2712538620, 0.0052, 0.246, 0.231
SSHF14	SSHF14_5_238	11	PDC-S06	PDLC04890	PDC-S06_WP_095244428.1	PDC-S06	4.9e-34	7.8e-34	0.882	0.891	253390	255516	-	PDLC04890, PDC-S06_WP_095244428.1, 7.8e-34, 0.882, 0.891 | PDLC04886, PDC-S06_WP_029531116.1, 6.6e-32, 0.894, 0.908 | PDLC04887, PDC-S06_WP_221405099.1, 1.4e-30, 0.924, 0.876 | PDLC04897, PDC-S06_WP_115337947.1, 1.6e-29, 0.887, 0.912 | PDLC04894, PDC-S06_WP_100093761.1, 1.5e-28, 0.929, 0.892
SSHF15	SSHF15_1_32	2	PT_DndFGH	PDLC02673	DndF_00002	DndF	2.6e-108	2.6e-108	0.813	0.993	40614	42509	+	PDLC02673, DndF_00002, 2.6e-108, 0.813, 0.993 | PDLC02672, DndF_00001, 2.1e-62, 0.791, 0.986 | PDLC02674, DndF_00003, 1.9e-49, 0.802, 0.957
SSHF15	SSHF15_1_34	2	PT_DndFGH	PDLC02677	DndG_00003	DndG	1.7e-50	9.5e-50	0.942	0.685	42988	43866	+	PDLC02677, DndG_00003, 9.5e-50, 0.942, 0.685 | PDLC02676, DndG_00002, 3.6e-47, 0.945, 0.668 | PDLC02678, DndG_00004, 3.1e-37, 0.901, 0.631 | PDLC02675, DndG_00001, 8.1e-31, 0.942, 0.65
SSHF15	SSHF15_1_35	2	PT_DndFGH	PDLC02684	DndH_00006	DndH	0	0	0.982	0.99	43847	49057	+	PDLC02684, DndH_00006, 0, 0.982, 0.99 | PDLC02682, DndH_00004, 4.1e-233, 0.978, 0.993 | PDLC02679, DndH_00001, 2.3e-186, 0.978, 0.985 | PDLC02685, DndH_00007, 2.7e-169, 0.982, 0.986 | PDLC02683, DndH_00005, 5.3e-168, 0.984, 0.984
SSHF15	SSHF15_1_240	1	PDC-S07	PDLC04899	PDC-S07_WP_110056698.1	PDC-S07	1.5e-55	1.8e-55	0.948	0.941	265619	266020	+	PDLC04899, PDC-S07_WP_110056698.1, 1.8e-55, 0.948, 0.941
SSHF15	SSHF15_1_241	3	RM_type_IV	PDLC03658	mREase_IV_00004	mREase_IV	0	0	0.992	0.995	266013	268877	+	PDLC03658, mREase_IV_00004, 0, 0.992, 0.995 | PDLC03659, mREase_IV_00005, 1.1e-68, 0.637, 0.652
SSHF15	SSHF15_12_59	4	AbiD	PDLC02344	AbiD	AbiD	1.2e-49	1.4e-49	0.9	0.928	61001	61993	+	PDLC02344, AbiD, 1.4e-49, 0.9, 0.928
SSHF15	SSHF15_18_5	5	PDC-S06	PDLC04891	PDC-S06_WP_106028275.1	PDC-S06	8.6e-152	9.6e-152	0.979	0.931	3580	5997	-	PDLC04891, PDC-S06_WP_106028275.1, 9.6e-152, 0.979, 0.931 | PDLC04893, PDC-S06_WP_194540461.1, 5.2e-111, 0.974, 0.928 | PDLC04892, PDC-S06_WP_027430483.1, 8.4e-84, 0.924, 0.89 | PDLC04888, PDC-S06_WP_216011563.1, 7.1e-69, 0.959, 0.905 | PDLC04895, PDC-S06_WP_184316307.1, 3.7e-11, 0.748, 0.806
SSHF15	SSHF15_3_196	6	PD-T4-6	PDLC04040	PD-T4-6_WP_011718859.1	PD-T4-6	4.1e-111	4.5e-98	0.707	0.867	191603	193630	+	PDLC04060, PD-T4-6_WP_203635815.1, 3.6e-151, 0.661, 0.953 | PDLC04048, PD-T4-6_WP_144078097.1, 1.5e-148, 0.518, 0.98 | PDLC04057, PD-T4-6_WP_160801532.1, 6.8e-108, 0.648, 0.98 | PDLC04047, PD-T4-6_WP_139553373.1, 6.9e-103, 0.445, 0.924 | PDLC04040, PD-T4-6_WP_011718859.1, 4.5e-98, 0.707, 0.867
SSHF15	SSHF15_5_3	9	PDC-S61	PDLC05052	PDC-S61_WP_206767125.1	PDC-S61	2.2e-113	2.5e-113	0.988	0.984	1193	1942	+	PDLC05052, PDC-S61_WP_206767125.1, 2.5e-113, 0.988, 0.984
SSHF15	SSHF15_5_36	11	Uzume	PDLC03973	Uzume__UzuA	UzuA	7.1e-52	7.7e-52	0.867	0.871	36491	37345	+	PDLC03973, Uzume__UzuA, 7.7e-52, 0.867, 0.871 | PDLC03974, Uzume__UzuA_2660320622, 1.4e-35, 0.656, 0.581 | PDLC03975, Uzume__UzuA_2712538620, 0.0059, 0.246, 0.231
SSHF15	SSHF15_5_145	8	DRT_class_II	PDLC02173	Drt2_00001	Drt2	7.7e-87	9.3e-87	0.968	0.969	145312	146637	-	PDLC03757, drt-UG2, 1.9e-131, 0.968, 0.763 | PDLC02173, Drt2_00001, 9.3e-87, 0.968, 0.969 | PDLC03766, drt-UG28, 6.2e-20, 0.575, 0.389 | PDLC03754, drt-UG17, 2.2e-15, 0.55, 0.427 | PDLC03778, drt-UG39, 2.9e-14, 0.701, 0.571
SSHF15	SSHF15_5_146	10	RM_type_I	PDLC03165	Specificity_I_00114	Specificity_I	5.8e-99	6.5e-99	0.993	0.99	147038	148273	-	PDLC03165, Specificity_I_00114, 6.5e-99, 0.993, 0.99 | PDLC03178, Specificity_I_00127, 4.4e-74, 0.993, 0.995 | PDLC03087, Specificity_I_00036, 6.6e-64, 0.978, 0.978 | PDLC03078, Specificity_I_00027, 3.9e-54, 0.983, 0.988 | PDLC03124, Specificity_I_00073, 1.5e-40, 0.5, 0.506
SSHF15	SSHF15_5_147	10	RM_type_I	PDLC03022	MTase_I_00005	MTase_I	1.3e-168	1.3e-168	0.913	0.564	148266	149822	-	PDLC03022, MTase_I_00005, 1.3e-168, 0.913, 0.564 | PDLC03027, MTase_I_00010, 3.8e-104, 0.661, 0.432 | PDLC03031, MTase_I_00014, 8.2e-101, 0.909, 0.586 | PDLC03020, MTase_I_00003, 1.8e-82, 0.73, 0.946 | PDLC03032, MTase_I_00015, 1.9e-81, 0.595, 0.313
SSHF15	SSHF15_5_148	10	RM_type_I	PDLC03048	REase_I_00009	REase_I	0	0	0.996	0.994	149943	152729	-	PDLC03048, REase_I_00009, 0, 0.996, 0.994 | PDLC03045, REase_I_00006, 1.9e-88, 0.7, 0.697 | PDLC03046, REase_I_00007, 5e-86, 0.943, 0.938 | PDLC03040, REase_I_00001, 2.1e-52, 0.942, 0.883 | PDLC03044, REase_I_00005, 2.9e-51, 0.618, 0.583
SSHF15	SSHF15_5_149	7	Bunzi	PDLC03833	Bunzi__BnzA	BnzA	1.5e-156	7.1e-156	0.912	0.993	152973	154742	+	PDLC03833, Bunzi__BnzA, 7.1e-156, 0.912, 0.993
SSHF15	SSHF15_5_150	7	Bunzi	PDLC03834	Bunzi__BnzB	BnzB	2.6e-181	3.6e-181	0.976	0.99	154735	156375	+	PDLC03834, Bunzi__BnzB, 3.6e-181, 0.976, 0.99
SSHF15	SSHF15_7_6	12	PDC-M24	PDLC04538	PDC-M24A_WP_014405001.1	PDC-M24A	7.6e-20	8.1e-20	0.92	0.911	3368	3817	+	PDLC04538, PDC-M24A_WP_014405001.1, 8.1e-20, 0.92, 0.911 | PDLC04536, PDC-M24A_WP_215689254.1, 2.3e-11, 0.833, 0.824 | PDLC04537, PDC-M24A_WP_131917830.1, 1.8e-05, 0.907, 0.922
SSHF15	SSHF15_7_7	12	PDC-M24	PDLC04539	PDC-M24B_WP_172176026.1	PDC-M24B	1.1e-64	1.2e-64	0.988	0.992	3839	4615	+	PDLC04539, PDC-M24B_WP_172176026.1, 1.2e-64, 0.988, 0.992 | PDLC04540, PDC-M24B_WP_194058944.1, 2.5e-17, 0.934, 0.945
SSHF2	SSHF2_10_59	1	AbiD	PDLC02344	AbiD	AbiD	1.1e-49	1.3e-49	0.9	0.928	61002	61994	+	PDLC02344, AbiD, 1.3e-49, 0.9, 0.928
SSHF2	SSHF2_15_18	2	PDC-S06	PDLC04891	PDC-S06_WP_106028275.1	PDC-S06	8.1e-152	9e-152	0.979	0.931	14958	17375	+	PDLC04891, PDC-S06_WP_106028275.1, 9e-152, 0.979, 0.931 | PDLC04893, PDC-S06_WP_194540461.1, 4.9e-111, 0.974, 0.928 | PDLC04892, PDC-S06_WP_027430483.1, 7.9e-84, 0.924, 0.89 | PDLC04888, PDC-S06_WP_216011563.1, 6.7e-69, 0.959, 0.905 | PDLC04895, PDC-S06_WP_184316307.1, 3.5e-11, 0.748, 0.806
SSHF2	SSHF2_2_32	4	PT_DndFGH	PDLC02673	DndF_00002	DndF	2.4e-108	2.4e-108	0.813	0.993	40195	42090	+	PDLC02673, DndF_00002, 2.4e-108, 0.813, 0.993 | PDLC02672, DndF_00001, 2e-62, 0.791, 0.986 | PDLC02674, DndF_00003, 1.7e-49, 0.802, 0.957
SSHF2	SSHF2_2_34	4	PT_DndFGH	PDLC02677	DndG_00003	DndG	3.1e-47	1.9e-46	0.977	0.626	42676	43446	+	PDLC02677, DndG_00003, 1.9e-46, 0.977, 0.626 | PDLC02676, DndG_00002, 2e-43, 0.981, 0.608 | PDLC02678, DndG_00004, 2e-33, 0.973, 0.598 | PDLC02675, DndG_00001, 2.1e-28, 0.969, 0.592
SSHF2	SSHF2_2_35	4	PT_DndFGH	PDLC02684	DndH_00006	DndH	0	0	0.982	0.99	43427	48637	+	PDLC02684, DndH_00006, 0, 0.982, 0.99 | PDLC02682, DndH_00004, 4.1e-233, 0.978, 0.993 | PDLC02679, DndH_00001, 6.1e-187, 0.978, 0.985 | PDLC02685, DndH_00007, 3e-168, 0.982, 0.986 | PDLC02683, DndH_00005, 1.1e-167, 0.984, 0.984
SSHF2	SSHF2_2_239	3	PDC-S07	PDLC04899	PDC-S07_WP_110056698.1	PDC-S07	1.4e-55	1.7e-55	0.948	0.941	265179	265580	+	PDLC04899, PDC-S07_WP_110056698.1, 1.7e-55, 0.948, 0.941
SSHF2	SSHF2_2_240	5	RM_type_IV	PDLC03658	mREase_IV_00004	mREase_IV	0	0	0.992	0.995	265573	268437	+	PDLC03658, mREase_IV_00004, 0, 0.992, 0.995 | PDLC03659, mREase_IV_00005, 1e-68, 0.637, 0.652
SSHF2	SSHF2_3_3	8	PDC-S61	PDLC05052	PDC-S61_WP_206767125.1	PDC-S61	2.1e-113	2.3e-113	0.988	0.984	1193	1942	+	PDLC05052, PDC-S61_WP_206767125.1, 2.3e-113, 0.988, 0.984
SSHF2	SSHF2_3_35	10	Uzume	PDLC03973	Uzume__UzuA	UzuA	6.7e-52	7.3e-52	0.867	0.871	36468	37322	+	PDLC03973, Uzume__UzuA, 7.3e-52, 0.867, 0.871 | PDLC03974, Uzume__UzuA_2660320622, 1.3e-35, 0.656, 0.581 | PDLC03975, Uzume__UzuA_2712538620, 0.0055, 0.246, 0.231
SSHF2	SSHF2_3_145	7	DRT_class_II	PDLC02173	Drt2_00001	Drt2	7.3e-87	8.8e-87	0.968	0.969	145289	146614	-	PDLC03757, drt-UG2, 1.8e-131, 0.968, 0.763 | PDLC02173, Drt2_00001, 8.8e-87, 0.968, 0.969 | PDLC03766, drt-UG28, 5.8e-20, 0.575, 0.389 | PDLC03754, drt-UG17, 2.1e-15, 0.55, 0.427 | PDLC03778, drt-UG39, 2.7e-14, 0.701, 0.571
SSHF2	SSHF2_3_146	9	RM_type_I	PDLC03165	Specificity_I_00114	Specificity_I	5.5e-99	6.1e-99	0.993	0.99	147015	148250	-	PDLC03165, Specificity_I_00114, 6.1e-99, 0.993, 0.99 | PDLC03178, Specificity_I_00127, 4.2e-74, 0.993, 0.995 | PDLC03087, Specificity_I_00036, 6.3e-64, 0.978, 0.978 | PDLC03078, Specificity_I_00027, 3.7e-54, 0.983, 0.988 | PDLC03124, Specificity_I_00073, 1.4e-40, 0.5, 0.506
SSHF2	SSHF2_3_147	9	RM_type_I	PDLC03022	MTase_I_00005	MTase_I	1.2e-168	1.2e-168	0.913	0.564	148243	149799	-	PDLC03022, MTase_I_00005, 1.2e-168, 0.913, 0.564 | PDLC03027, MTase_I_00010, 3.6e-104, 0.661, 0.432 | PDLC03031, MTase_I_00014, 7.7e-101, 0.909, 0.586 | PDLC03020, MTase_I_00003, 1.7e-82, 0.73, 0.946 | PDLC03032, MTase_I_00015, 1.7e-81, 0.595, 0.313
SSHF2	SSHF2_3_148	9	RM_type_I	PDLC03048	REase_I_00009	REase_I	0	0	0.996	0.994	149920	152706	-	PDLC03048, REase_I_00009, 0, 0.996, 0.994 | PDLC03045, REase_I_00006, 1.8e-88, 0.7, 0.697 | PDLC03046, REase_I_00007, 4.7e-86, 0.943, 0.938 | PDLC03040, REase_I_00001, 2e-52, 0.942, 0.883 | PDLC03044, REase_I_00005, 2.7e-51, 0.618, 0.583
SSHF2	SSHF2_3_149	6	Bunzi	PDLC03833	Bunzi__BnzA	BnzA	1.1e-157	5.2e-157	0.912	0.993	152950	154719	+	PDLC03833, Bunzi__BnzA, 5.2e-157, 0.912, 0.993
SSHF2	SSHF2_3_150	6	Bunzi	PDLC03834	Bunzi__BnzB	BnzB	2.5e-181	3.4e-181	0.976	0.99	154712	156352	+	PDLC03834, Bunzi__BnzB, 3.4e-181, 0.976, 0.99
SSHF2	SSHF2_37_2	11	PDC-S38	PDLC05010	PDC-S38_WP_174243465.1	PDC-S38	3.6e-31	3.8e-31	0.947	0.965	351	521	+	PDLC05010, PDC-S38_WP_174243465.1, 3.8e-31, 0.947, 0.965
SSHF2	SSHF2_6_8	12	PDC-M24	PDLC04538	PDC-M24A_WP_014405001.1	PDC-M24A	7.2e-20	7.7e-20	0.92	0.911	3674	4123	+	PDLC04538, PDC-M24A_WP_014405001.1, 7.7e-20, 0.92, 0.911 | PDLC04536, PDC-M24A_WP_215689254.1, 2.2e-11, 0.833, 0.824 | PDLC04537, PDC-M24A_WP_131917830.1, 1.7e-05, 0.907, 0.922
SSHF2	SSHF2_6_9	12	PDC-M24	PDLC04539	PDC-M24B_WP_172176026.1	PDC-M24B	1.1e-64	1.2e-64	0.988	0.992	4145	4921	+	PDLC04539, PDC-M24B_WP_172176026.1, 1.2e-64, 0.988, 0.992 | PDLC04540, PDC-M24B_WP_194058944.1, 2.4e-17, 0.934, 0.945
HNT1	HNT1_1_763	1	PT_DndFGH	PDLC02684	DndH_00006	DndH	0	0	0.982	0.99	776468	781678	-	PDLC02684, DndH_00006, 0, 0.982, 0.99 | PDLC02682, DndH_00004, 3.6e-233, 0.978, 0.993 | PDLC02679, DndH_00001, 2e-186, 0.978, 0.985 | PDLC02685, DndH_00007, 2.3e-169, 0.982, 0.986 | PDLC02683, DndH_00005, 4.6e-168, 0.984, 0.984
HNT1	HNT1_1_764	1	PT_DndFGH	PDLC02677	DndG_00003	DndG	6e-58	2.7e-57	0.892	0.983	781659	783017	-	PDLC02677, DndG_00003, 2.7e-57, 0.892, 0.983 | PDLC02676, DndG_00002, 1.1e-49, 0.843, 0.915 | PDLC02678, DndG_00004, 3.8e-38, 0.89, 0.944 | PDLC02675, DndG_00001, 3.4e-31, 0.658, 0.712
HNT1	HNT1_1_765	1	PT_DndFGH	PDLC02673	DndF_00002	DndF	2.3e-108	2.3e-108	0.813	0.993	783017	784912	-	PDLC02673, DndF_00002, 2.3e-108, 0.813, 0.993 | PDLC02672, DndF_00001, 1.8e-62, 0.791, 0.986 | PDLC02674, DndF_00003, 1.6e-49, 0.802, 0.957
HNT1	HNT1_13_9	2	PDC-S06	PDLC04891	PDC-S06_WP_106028275.1	PDC-S06	6e-161	6.7e-161	0.993	0.993	4717	7260	+	PDLC04891, PDC-S06_WP_106028275.1, 6.7e-161, 0.993, 0.993 | PDLC04893, PDC-S06_WP_194540461.1, 3.6e-120, 0.992, 0.99 | PDLC04892, PDC-S06_WP_027430483.1, 6.9e-86, 0.939, 0.942 | PDLC04888, PDC-S06_WP_216011563.1, 3.4e-73, 0.958, 0.951 | PDLC04895, PDC-S06_WP_184316307.1, 4e-11, 0.713, 0.809
HNT1	HNT1_17_2	3	ppl	PDLC02208	Ppl_00001	Ppl	1.1e-39	3.9e-39	0.912	0.908	923	3544	+	PDLC02208, Ppl_00001, 3.9e-39, 0.912, 0.908
HNT1	HNT1_2_274	5	RM_type_IV	PDLC03658	mREase_IV_00004	mREase_IV	0	0	0.992	0.995	257869	260733	-	PDLC03658, mREase_IV_00004, 0, 0.992, 0.995 | PDLC03659, mREase_IV_00005, 6.2e-68, 0.637, 0.652
HNT1	HNT1_2_275	4	PDC-S07	PDLC04899	PDC-S07_WP_110056698.1	PDC-S07	1.3e-55	1.6e-55	0.948	0.941	260726	261127	-	PDLC04899, PDC-S07_WP_110056698.1, 1.6e-55, 0.948, 0.941
HNT1	HNT1_4_63	6	Bunzi	PDLC03834	Bunzi__BnzB	BnzB	2.3e-181	3.1e-181	0.976	0.99	65172	66812	-	PDLC03834, Bunzi__BnzB, 3.1e-181, 0.976, 0.99
HNT1	HNT1_4_64	6	Bunzi	PDLC03833	Bunzi__BnzA	BnzA	9.9e-158	4.8e-157	0.912	0.993	66805	68574	-	PDLC03833, Bunzi__BnzA, 4.8e-157, 0.912, 0.993
HNT1	HNT1_4_65	8	RM_type_I	PDLC03048	REase_I_00009	REase_I	0	0	0.996	0.994	68818	71604	+	PDLC03048, REase_I_00009, 0, 0.996, 0.994 | PDLC03045, REase_I_00006, 1.6e-88, 0.7, 0.697 | PDLC03046, REase_I_00007, 7.3e-86, 0.943, 0.938 | PDLC03040, REase_I_00001, 3.6e-52, 0.943, 0.884 | PDLC03044, REase_I_00005, 2.5e-51, 0.618, 0.583
HNT1	HNT1_4_66	8	RM_type_I	PDLC03022	MTase_I_00005	MTase_I	1.1e-168	1.1e-168	0.913	0.564	71725	73281	+	PDLC03022, MTase_I_00005, 1.1e-168, 0.913, 0.564 | PDLC03027, MTase_I_00010, 3.3e-104, 0.661, 0.432 | PDLC03031, MTase_I_00014, 7.1e-101, 0.909, 0.586 | PDLC03020, MTase_I_00003, 1.5e-82, 0.73, 0.946 | PDLC03032, MTase_I_00015, 1.6e-81, 0.595, 0.313
HNT1	HNT1_4_67	8	RM_type_I	PDLC03165	Specificity_I_00114	Specificity_I	5.1e-99	5.6e-99	0.993	0.99	73274	74509	+	PDLC03165, Specificity_I_00114, 5.6e-99, 0.993, 0.99 | PDLC03178, Specificity_I_00127, 3.8e-74, 0.993, 0.995 | PDLC03087, Specificity_I_00036, 5.8e-64, 0.978, 0.978 | PDLC03078, Specificity_I_00027, 3.4e-54, 0.983, 0.988 | PDLC03124, Specificity_I_00073, 1.3e-40, 0.5, 0.506
HNT1	HNT1_4_68	7	DRT_class_II	PDLC02173	Drt2_00001	Drt2	7.2e-87	8.6e-87	0.968	0.969	74910	76235	+	PDLC03757, drt-UG2, 1.6e-131, 0.968, 0.763 | PDLC02173, Drt2_00001, 8.6e-87, 0.968, 0.969 | PDLC03766, drt-UG28, 1.3e-19, 0.577, 0.391 | PDLC03754, drt-UG17, 2e-15, 0.55, 0.427 | PDLC03778, drt-UG39, 2.5e-14, 0.701, 0.571
HNT1	HNT1_4_178	9	Uzume	PDLC03973	Uzume__UzuA	UzuA	6.2e-52	6.7e-52	0.867	0.871	184209	185063	-	PDLC03973, Uzume__UzuA, 6.7e-52, 0.867, 0.871 | PDLC03974, Uzume__UzuA_2660320622, 1.2e-35, 0.656, 0.581 | PDLC03975, Uzume__UzuA_2712538620, 0.0051, 0.246, 0.231
HNT1	HNT1_9_59	10	AbiD	PDLC02344	AbiD	AbiD	1e-49	1.2e-49	0.9	0.928	61255	62247	+	PDLC02344, AbiD, 1.2e-49, 0.9, 0.928
HNT4	HNT4_10_59	1	AbiD	PDLC02344	AbiD	AbiD	1e-49	1.2e-49	0.9	0.928	61255	62247	+	PDLC02344, AbiD, 1.2e-49, 0.9, 0.928
HNT4	HNT4_14_5	2	PDC-S06	PDLC04891	PDC-S06_WP_106028275.1	PDC-S06	6e-161	6.7e-161	0.993	0.993	4201	6744	-	PDLC04891, PDC-S06_WP_106028275.1, 6.7e-161, 0.993, 0.993 | PDLC04893, PDC-S06_WP_194540461.1, 3.6e-120, 0.992, 0.99 | PDLC04892, PDC-S06_WP_027430483.1, 6.9e-86, 0.939, 0.942 | PDLC04888, PDC-S06_WP_216011563.1, 3.4e-73, 0.958, 0.951 | PDLC04895, PDC-S06_WP_184316307.1, 4e-11, 0.713, 0.809
HNT4	HNT4_18_4	3	ppl	PDLC02208	Ppl_00001	Ppl	1.1e-39	3.9e-39	0.912	0.908	2214	4835	-	PDLC02208, Ppl_00001, 3.9e-39, 0.912, 0.908
HNT4	HNT4_2_274	5	RM_type_IV	PDLC03658	mREase_IV_00004	mREase_IV	0	0	0.992	0.995	257869	260733	-	PDLC03658, mREase_IV_00004, 0, 0.992, 0.995 | PDLC03659, mREase_IV_00005, 6.2e-68, 0.637, 0.652
HNT4	HNT4_2_275	4	PDC-S07	PDLC04899	PDC-S07_WP_110056698.1	PDC-S07	1.3e-55	1.6e-55	0.948	0.941	260726	261127	-	PDLC04899, PDC-S07_WP_110056698.1, 1.6e-55, 0.948, 0.941
HNT4	HNT4_4_222	6	PT_DndFGH	PDLC02684	DndH_00006	DndH	0	0	0.982	0.99	227500	232710	-	PDLC02684, DndH_00006, 0, 0.982, 0.99 | PDLC02682, DndH_00004, 3.6e-233, 0.978, 0.993 | PDLC02679, DndH_00001, 2e-186, 0.978, 0.985 | PDLC02685, DndH_00007, 2.3e-169, 0.982, 0.986 | PDLC02683, DndH_00005, 4.6e-168, 0.984, 0.984
HNT4	HNT4_4_223	6	PT_DndFGH	PDLC02677	DndG_00003	DndG	6e-58	2.7e-57	0.892	0.983	232691	234049	-	PDLC02677, DndG_00003, 2.7e-57, 0.892, 0.983 | PDLC02676, DndG_00002, 1.1e-49, 0.843, 0.915 | PDLC02678, DndG_00004, 3.7e-38, 0.89, 0.944 | PDLC02675, DndG_00001, 3.4e-31, 0.658, 0.712
HNT4	HNT4_4_224	6	PT_DndFGH	PDLC02673	DndF_00002	DndF	2.2e-108	2.2e-108	0.813	0.993	234049	235944	-	PDLC02673, DndF_00002, 2.2e-108, 0.813, 0.993 | PDLC02672, DndF_00001, 1.8e-62, 0.791, 0.986 | PDLC02674, DndF_00003, 1.6e-49, 0.802, 0.957
HNT4	HNT4_5_63	7	Bunzi	PDLC03834	Bunzi__BnzB	BnzB	2.3e-181	3.1e-181	0.976	0.99	65172	66812	-	PDLC03834, Bunzi__BnzB, 3.1e-181, 0.976, 0.99
HNT4	HNT4_5_64	7	Bunzi	PDLC03833	Bunzi__BnzA	BnzA	9.9e-158	4.8e-157	0.912	0.993	66805	68574	-	PDLC03833, Bunzi__BnzA, 4.8e-157, 0.912, 0.993
HNT4	HNT4_5_65	9	RM_type_I	PDLC03048	REase_I_00009	REase_I	0	0	0.996	0.994	68818	71604	+	PDLC03048, REase_I_00009, 0, 0.996, 0.994 | PDLC03045, REase_I_00006, 1.6e-88, 0.7, 0.697 | PDLC03046, REase_I_00007, 7.3e-86, 0.943, 0.938 | PDLC03040, REase_I_00001, 3.6e-52, 0.943, 0.884 | PDLC03044, REase_I_00005, 2.5e-51, 0.618, 0.583
HNT4	HNT4_5_66	9	RM_type_I	PDLC03022	MTase_I_00005	MTase_I	1.1e-168	1.1e-168	0.913	0.564	71725	73281	+	PDLC03022, MTase_I_00005, 1.1e-168, 0.913, 0.564 | PDLC03027, MTase_I_00010, 3.3e-104, 0.661, 0.432 | PDLC03031, MTase_I_00014, 7.1e-101, 0.909, 0.586 | PDLC03020, MTase_I_00003, 1.5e-82, 0.73, 0.946 | PDLC03032, MTase_I_00015, 1.6e-81, 0.595, 0.313
HNT4	HNT4_5_67	9	RM_type_I	PDLC03165	Specificity_I_00114	Specificity_I	5e-99	5.6e-99	0.993	0.99	73274	74509	+	PDLC03165, Specificity_I_00114, 5.6e-99, 0.993, 0.99 | PDLC03178, Specificity_I_00127, 3.8e-74, 0.993, 0.995 | PDLC03087, Specificity_I_00036, 5.8e-64, 0.978, 0.978 | PDLC03078, Specificity_I_00027, 3.4e-54, 0.983, 0.988 | PDLC03124, Specificity_I_00073, 1.3e-40, 0.5, 0.506
HNT4	HNT4_5_68	8	DRT_class_II	PDLC02173	Drt2_00001	Drt2	7.2e-87	8.6e-87	0.968	0.969	74910	76235	+	PDLC03757, drt-UG2, 1.6e-131, 0.968, 0.763 | PDLC02173, Drt2_00001, 8.6e-87, 0.968, 0.969 | PDLC03766, drt-UG28, 1.3e-19, 0.577, 0.391 | PDLC03754, drt-UG17, 1.9e-15, 0.55, 0.427 | PDLC03778, drt-UG39, 2.5e-14, 0.701, 0.571
HNT4	HNT4_5_178	10	Uzume	PDLC03973	Uzume__UzuA	UzuA	6.2e-52	6.7e-52	0.867	0.871	184209	185063	-	PDLC03973, Uzume__UzuA, 6.7e-52, 0.867, 0.871 | PDLC03974, Uzume__UzuA_2660320622, 1.2e-35, 0.656, 0.581 | PDLC03975, Uzume__UzuA_2712538620, 0.0051, 0.246, 0.231
HNT11	HNT11_1_285	1	RM_type_II	PDLC03514	REase_II_00116	REase_II	7.5e-78	8.4e-78	0.955	0.966	276168	277370	-	PDLC03514, REase_II_00116, 8.4e-78, 0.955, 0.966
HNT11	HNT11_1_286	1	RM_type_II	PDLC03279	MTase_II_00065	MTase_II	7e-238	8.1e-238	0.98	0.993	277476	279275	+	PDLC03279, MTase_II_00065, 8.1e-238, 0.98, 0.993 | PDLC03234, MTase_II_00020, 1.3e-111, 0.59, 0.973 | PDLC03378, MTase_II_00164, 2.6e-98, 0.59, 0.962 | PDLC03326, MTase_II_00112, 3.6e-85, 0.588, 0.908 | PDLC03371, MTase_II_00157, 6.1e-75, 0.385, 0.95
HNT11	HNT11_14_2	2	PDC-M24	PDLC04539	PDC-M24B_WP_172176026.1	PDC-M24B	6.5e-70	7.2e-70	0.985	0.988	1180	1956	-	PDLC04539, PDC-M24B_WP_172176026.1, 7.2e-70, 0.985, 0.988 | PDLC04540, PDC-M24B_WP_194058944.1, 1.5e-16, 0.934, 0.945
HNT11	HNT11_14_3	2	PDC-M24	PDLC04538	PDC-M24A_WP_014405001.1	PDC-M24A	1.8e-13	2.3e-13	0.924	0.918	1977	2408	-	PDLC04538, PDC-M24A_WP_014405001.1, 2.3e-13, 0.924, 0.918 | PDLC04536, PDC-M24A_WP_215689254.1, 2.8e-09, 0.931, 0.905 | PDLC04537, PDC-M24A_WP_131917830.1, 0.02, 0.306, 0.271
HNT11	HNT11_5_47	3	Uzume	PDLC03973	Uzume__UzuA	UzuA	6e-52	6.5e-52	0.863	0.867	52299	53153	+	PDLC03973, Uzume__UzuA, 6.5e-52, 0.863, 0.867 | PDLC03974, Uzume__UzuA_2660320622, 1.9e-35, 0.656, 0.581 | PDLC03975, Uzume__UzuA_2712538620, 0.0046, 0.246, 0.231
HNT11	HNT11_6_71	4	PDC-M24	PDLC04538	PDC-M24A_WP_014405001.1	PDC-M24A	9.3e-21	1e-20	0.933	0.925	66594	67043	+	PDLC04538, PDC-M24A_WP_014405001.1, 1e-20, 0.933, 0.925 | PDLC04536, PDC-M24A_WP_215689254.1, 4.9e-12, 0.947, 0.919 | PDLC04537, PDC-M24A_WP_131917830.1, 0.00053, 0.567, 0.5
HNT11	HNT11_6_72	4	PDC-M24	PDLC04539	PDC-M24B_WP_172176026.1	PDC-M24B	9.3e-66	1e-65	0.992	0.996	67062	67838	+	PDLC04539, PDC-M24B_WP_172176026.1, 1e-65, 0.992, 0.996 | PDLC04540, PDC-M24B_WP_194058944.1, 2.6e-14, 0.931, 0.941
HNT11	HNT11_7_31	6	cas_type_II-A	PDLC01256	cd09643	Cas9	2.1e-159	2.1e-159	0.686	0.965	18324	21491	+	PDLC01256, cd09643, 2.1e-159, 0.686, 0.965 | PDLC00973, cas_Csn1, 3.5e-138, 0.673, 0.941 | PDLC01460, COG3513, 7.3e-117, 0.98, 0.983 | PDLC00975, cas9_maka_4_II, 7.5e-68, 0.837, 0.832 | PDLC01580, mkCas0193, 1.6e-42, 0.444, 0.349
HNT11	HNT11_7_32	6	cas_type_II-A	PDLC02061	Cas1_II_WP_078484493.1	Cas1_II	1.8e-105	2.2e-105	0.96	0.815	21495	22397	+	PDLC02061, Cas1_II_WP_078484493.1, 2.2e-105, 0.96, 0.815 | PDLC02062, Cas1_II_WP_122951193.1, 4.1e-18, 0.784, 0.814
HNT11	HNT11_7_33	6	cas_type_II-A	PDLC02068	Cas2_II_WP_167337171.1	Cas2_II	2.9e-43	3.1e-43	0.942	0.679	22402	22710	+	PDLC02068, Cas2_II_WP_167337171.1, 3.1e-43, 0.942, 0.679 | PDLC02069, Cas2_II_WP_178005650.1, 2.7e-34, 0.922, 0.731 | PDLC02072, Cas2_II_WP_038817100.1, 1.3e-29, 0.641, 0.917 | PDLC02071, Cas2_II_WP_086428212.1, 5.7e-28, 0.913, 0.969 | PDLC02073, Cas2_II_WP_029776276.1, 7.3e-26, 0.417, 0.878
HNT11	HNT11_7_34	6	cas_type_II-A	PDLC02122	Csn2_WP_060552029.1	Csn2	1.9e-143	2.2e-143	0.982	0.994	22722	23726	+	PDLC02122, Csn2_WP_060552029.1, 2.2e-143, 0.982, 0.994 | PDLC01598, mkCas0213, 2.2e-123, 0.973, 0.994
HNT11	HNT11_7_CRISPR001	5	CRISPR_array	NA	NA	CRISPR_array	NA	6.21	NA	NA	23864	24624	+	NA
Ahus3	Ahus3_1_309	3	RM_type_IV	PDLC03658	mREase_IV_00004	mREase_IV	0	0	0.992	0.995	292717	295581	-	PDLC03658, mREase_IV_00004, 0, 0.992, 0.995 | PDLC03659, mREase_IV_00005, 9.6e-69, 0.637, 0.652
Ahus3	Ahus3_1_310	1	PDC-S07	PDLC04899	PDC-S07_WP_110056698.1	PDC-S07	1.4e-55	1.6e-55	0.948	0.941	295574	295975	-	PDLC04899, PDC-S07_WP_110056698.1, 1.6e-55, 0.948, 0.941
Ahus3	Ahus3_1_514	2	PT_DndFGH	PDLC02684	DndH_00006	DndH	0	0	0.982	0.99	512512	517722	-	PDLC02684, DndH_00006, 0, 0.982, 0.99 | PDLC02682, DndH_00004, 3.7e-233, 0.978, 0.993 | PDLC02679, DndH_00001, 2.1e-186, 0.978, 0.985 | PDLC02685, DndH_00007, 2.4e-169, 0.982, 0.986 | PDLC02683, DndH_00005, 4.8e-168, 0.984, 0.984
Ahus3	Ahus3_1_515	2	PT_DndFGH	PDLC02677	DndG_00003	DndG	3e-47	1.8e-46	0.977	0.626	517703	518473	-	PDLC02677, DndG_00003, 1.8e-46, 0.977, 0.626 | PDLC02676, DndG_00002, 2e-43, 0.981, 0.608 | PDLC02678, DndG_00004, 1.9e-33, 0.973, 0.598 | PDLC02675, DndG_00001, 2e-28, 0.969, 0.592
Ahus3	Ahus3_1_517	2	PT_DndFGH	PDLC02673	DndF_00002	DndF	2.3e-108	2.3e-108	0.813	0.993	519059	520954	-	PDLC02673, DndF_00002, 2.3e-108, 0.813, 0.993 | PDLC02672, DndF_00001, 1.9e-62, 0.791, 0.986 | PDLC02674, DndF_00003, 1.7e-49, 0.802, 0.957
Ahus3	Ahus3_10_14	4	AbiD	PDLC02344	AbiD	AbiD	1.1e-49	1.3e-49	0.9	0.928	11922	12914	-	PDLC02344, AbiD, 1.3e-49, 0.9, 0.928
Ahus3	Ahus3_12_5	5	PDC-S06	PDLC04891	PDC-S06_WP_106028275.1	PDC-S06	7.8e-152	8.6e-152	0.979	0.931	3580	5997	-	PDLC04891, PDC-S06_WP_106028275.1, 8.6e-152, 0.979, 0.931 | PDLC04893, PDC-S06_WP_194540461.1, 4.7e-111, 0.974, 0.928 | PDLC04892, PDC-S06_WP_027430483.1, 7.6e-84, 0.924, 0.89 | PDLC04888, PDC-S06_WP_216011563.1, 6.4e-69, 0.959, 0.905 | PDLC04895, PDC-S06_WP_184316307.1, 3.3e-11, 0.748, 0.806
Ahus3	Ahus3_2_51	6	PDC-M24	PDLC04539	PDC-M24B_WP_172176026.1	PDC-M24B	1e-64	1.1e-64	0.988	0.992	51690	52466	-	PDLC04539, PDC-M24B_WP_172176026.1, 1.1e-64, 0.988, 0.992 | PDLC04540, PDC-M24B_WP_194058944.1, 2.3e-17, 0.934, 0.945
Ahus3	Ahus3_2_52	6	PDC-M24	PDLC04538	PDC-M24A_WP_014405001.1	PDC-M24A	6.9e-20	7.4e-20	0.92	0.911	52488	52937	-	PDLC04538, PDC-M24A_WP_014405001.1, 7.4e-20, 0.92, 0.911 | PDLC04536, PDC-M24A_WP_215689254.1, 2.1e-11, 0.833, 0.824 | PDLC04537, PDC-M24A_WP_131917830.1, 1.6e-05, 0.907, 0.922
Ahus3	Ahus3_2_61	7	PDC-S38	PDLC05010	PDC-S38_WP_174243465.1	PDC-S38	3.4e-31	3.7e-31	0.947	0.965	56927	57097	-	PDLC05010, PDC-S38_WP_174243465.1, 3.7e-31, 0.947, 0.965
Ahus3	Ahus3_4_34	11	Uzume	PDLC03973	Uzume__UzuA	UzuA	6.5e-52	7e-52	0.867	0.871	36175	37029	+	PDLC03973, Uzume__UzuA, 7e-52, 0.867, 0.871 | PDLC03974, Uzume__UzuA_2660320622, 1.2e-35, 0.656, 0.581 | PDLC03975, Uzume__UzuA_2712538620, 0.0053, 0.246, 0.231
Ahus3	Ahus3_4_144	9	DRT_class_II	PDLC02173	Drt2_00001	Drt2	7e-87	8.4e-87	0.968	0.969	144996	146321	-	PDLC03757, drt-UG2, 1.7e-131, 0.968, 0.763 | PDLC02173, Drt2_00001, 8.4e-87, 0.968, 0.969 | PDLC03766, drt-UG28, 5.6e-20, 0.575, 0.389 | PDLC03754, drt-UG17, 2e-15, 0.55, 0.427 | PDLC03778, drt-UG39, 2.6e-14, 0.701, 0.571
Ahus3	Ahus3_4_145	10	RM_type_I	PDLC03165	Specificity_I_00114	Specificity_I	5.3e-99	5.9e-99	0.993	0.99	146722	147957	-	PDLC03165, Specificity_I_00114, 5.9e-99, 0.993, 0.99 | PDLC03178, Specificity_I_00127, 4e-74, 0.993, 0.995 | PDLC03087, Specificity_I_00036, 6e-64, 0.978, 0.978 | PDLC03078, Specificity_I_00027, 3.5e-54, 0.983, 0.988 | PDLC03124, Specificity_I_00073, 1.4e-40, 0.5, 0.506
Ahus3	Ahus3_4_146	10	RM_type_I	PDLC03022	MTase_I_00005	MTase_I	1.2e-168	1.2e-168	0.913	0.564	147950	149506	-	PDLC03022, MTase_I_00005, 1.2e-168, 0.913, 0.564 | PDLC03027, MTase_I_00010, 3.4e-104, 0.661, 0.432 | PDLC03031, MTase_I_00014, 7.4e-101, 0.909, 0.586 | PDLC03020, MTase_I_00003, 1.6e-82, 0.73, 0.946 | PDLC03032, MTase_I_00015, 1.7e-81, 0.595, 0.313
Ahus3	Ahus3_4_147	10	RM_type_I	PDLC03048	REase_I_00009	REase_I	0	0	0.996	0.994	149627	152413	-	PDLC03048, REase_I_00009, 0, 0.996, 0.994 | PDLC03045, REase_I_00006, 1.7e-88, 0.7, 0.697 | PDLC03046, REase_I_00007, 4.5e-86, 0.943, 0.938 | PDLC03040, REase_I_00001, 1.9e-52, 0.942, 0.883 | PDLC03044, REase_I_00005, 2.6e-51, 0.618, 0.583
Ahus3	Ahus3_4_148	8	Bunzi	PDLC03833	Bunzi__BnzA	BnzA	1e-157	5e-157	0.912	0.993	152657	154426	+	PDLC03833, Bunzi__BnzA, 5e-157, 0.912, 0.993
Ahus3	Ahus3_4_149	8	Bunzi	PDLC03834	Bunzi__BnzB	BnzB	2.4e-181	3.3e-181	0.976	0.99	154419	156059	+	PDLC03834, Bunzi__BnzB, 3.3e-181, 0.976, 0.99
Hus3	Hus3_1_22	2	PT_DndFGH	PDLC02673	DndF_00002	DndF	2.3e-108	2.3e-108	0.813	0.993	27516	29411	+	PDLC02673, DndF_00002, 2.3e-108, 0.813, 0.993 | PDLC02672, DndF_00001, 1.8e-62, 0.791, 0.986 | PDLC02674, DndF_00003, 1.6e-49, 0.802, 0.957
Hus3	HUS3_1_23	2	PT_DndFGH	PDLC02677	DndG_00003	DndG	6.1e-58	2.8e-57	0.892	0.983	29411	30769	+	PDLC02677, DndG_00003, 2.8e-57, 0.892, 0.983 | PDLC02676, DndG_00002, 1.2e-49, 0.843, 0.915 | PDLC02678, DndG_00004, 3.8e-38, 0.89, 0.944 | PDLC02675, DndG_00001, 3.4e-31, 0.658, 0.712
Hus3	HUS3_1_24	2	PT_DndFGH	PDLC02684	DndH_00006	DndH	0	0	0.982	0.99	30750	35960	+	PDLC02684, DndH_00006, 0, 0.982, 0.99 | PDLC02682, DndH_00004, 2.2e-233, 0.978, 0.993 | PDLC02679, DndH_00001, 1.9e-186, 0.978, 0.985 | PDLC02685, DndH_00007, 2e-169, 0.982, 0.986 | PDLC02683, DndH_00005, 4.7e-168, 0.984, 0.984
Hus3	HUS3_1_212	1	PDC-S07	PDLC04899	PDC-S07_WP_110056698.1	PDC-S07	1.3e-55	1.6e-55	0.948	0.941	234192	234593	+	PDLC04899, PDC-S07_WP_110056698.1, 1.6e-55, 0.948, 0.941
Hus3	HUS3_1_213	3	RM_type_IV	PDLC03658	mREase_IV_00004	mREase_IV	0	0	0.992	0.995	234586	237450	+	PDLC03658, mREase_IV_00004, 0, 0.992, 0.995 | PDLC03659, mREase_IV_00005, 9.4e-69, 0.637, 0.652
Hus3	HUS3_10_53	4	AbiD	PDLC02344	AbiD	AbiD	1e-49	1.2e-49	0.9	0.928	55653	56645	+	PDLC02344, AbiD, 1.2e-49, 0.9, 0.928
Hus3	HUS3_2_211	5	PD-T4-6	PDLC04040	PD-T4-6_WP_011718859.1	PD-T4-6	3.7e-111	4e-98	0.707	0.867	214827	216854	+	PDLC04060, PD-T4-6_WP_203635815.1, 3.2e-151, 0.661, 0.953 | PDLC04048, PD-T4-6_WP_144078097.1, 1.3e-148, 0.518, 0.98 | PDLC04057, PD-T4-6_WP_160801532.1, 6.1e-108, 0.648, 0.98 | PDLC04047, PD-T4-6_WP_139553373.1, 6.1e-103, 0.445, 0.924 | PDLC04040, PD-T4-6_WP_011718859.1, 4e-98, 0.707, 0.867
Hus3	HUS3_6_108	7	DRT_class_II	PDLC02173	Drt2_00001	Drt2	7.3e-87	8.8e-87	0.968	0.969	106219	107544	-	PDLC03757, drt-UG2, 1.6e-131, 0.968, 0.763 | PDLC02173, Drt2_00001, 8.8e-87, 0.968, 0.969 | PDLC03766, drt-UG28, 1.3e-19, 0.577, 0.391 | PDLC03754, drt-UG17, 2e-15, 0.55, 0.427 | PDLC03778, drt-UG39, 2.5e-14, 0.701, 0.571
Hus3	HUS3_6_109	8	RM_type_I	PDLC03165	Specificity_I_00114	Specificity_I	5.2e-99	5.8e-99	0.993	0.99	107945	109180	-	PDLC03165, Specificity_I_00114, 5.8e-99, 0.993, 0.99 | PDLC03178, Specificity_I_00127, 3.9e-74, 0.993, 0.995 | PDLC03087, Specificity_I_00036, 5.9e-64, 0.978, 0.978 | PDLC03078, Specificity_I_00027, 3.5e-54, 0.983, 0.988 | PDLC03124, Specificity_I_00073, 1.4e-40, 0.5, 0.506
Hus3	HUS3_6_110	8	RM_type_I	PDLC03022	MTase_I_00005	MTase_I	1.2e-168	1.2e-168	0.913	0.564	109173	110729	-	PDLC03022, MTase_I_00005, 1.2e-168, 0.913, 0.564 | PDLC03027, MTase_I_00010, 3.4e-104, 0.661, 0.432 | PDLC03031, MTase_I_00014, 7.3e-101, 0.909, 0.586 | PDLC03020, MTase_I_00003, 1.6e-82, 0.73, 0.946 | PDLC03032, MTase_I_00015, 1.6e-81, 0.595, 0.313
Hus3	HUS3_6_111	8	RM_type_I	PDLC03048	REase_I_00009	REase_I	6.2e-241	6.9e-241	0.993	0.794	110850	113057	-	PDLC03048, REase_I_00009, 6.9e-241, 0.993, 0.794 | PDLC03045, REase_I_00006, 6.5e-69, 0.629, 0.489 | PDLC03046, REase_I_00007, 3.4e-62, 0.938, 0.736 | PDLC03044, REase_I_00005, 4.3e-38, 0.636, 0.481 | PDLC03040, REase_I_00001, 6.4e-37, 0.927, 0.679
Hus3	HUS3_6_112	8	RM_type_I	PDLC03043	REase_I_00004	REase_I	3e-28	3.6e-28	0.919	0.511	113113	113631	-	PDLC03048, REase_I_00009, 9.2e-59, 0.936, 0.162 | PDLC03043, REase_I_00004, 3.6e-28, 0.919, 0.511 | PDLC03046, REase_I_00007, 2.9e-15, 0.879, 0.162 | PDLC03040, REase_I_00001, 1.6e-12, 0.879, 0.162 | PDLC03045, REase_I_00006, 2.9e-11, 0.873, 0.169
Hus3	HUS3_6_113	6	Bunzi	PDLC03833	Bunzi__BnzA	BnzA	1e-157	4.9e-157	0.912	0.993	113875	115644	+	PDLC03833, Bunzi__BnzA, 4.9e-157, 0.912, 0.993
Hus3	HUS3_6_114	6	Bunzi	PDLC03834	Bunzi__BnzB	BnzB	8.6e-181	1.2e-180	0.976	0.99	115637	117277	+	PDLC03834, Bunzi__BnzB, 1.2e-180, 0.976, 0.99
Hus23	Hus23_1_240	1	PD-T4-6	PDLC04040	PD-T4-6_WP_011718859.1	PD-T4-6	3.7e-111	4e-98	0.707	0.867	244442	246469	-	PDLC04060, PD-T4-6_WP_203635815.1, 3.3e-151, 0.661, 0.953 | PDLC04048, PD-T4-6_WP_144078097.1, 1.3e-148, 0.518, 0.98 | PDLC04057, PD-T4-6_WP_160801532.1, 6.2e-108, 0.648, 0.98 | PDLC04047, PD-T4-6_WP_139553373.1, 6.2e-103, 0.445, 0.924 | PDLC04040, PD-T4-6_WP_011718859.1, 4e-98, 0.707, 0.867
Hus23	Hus23_1_461	3	PDC-S38	PDLC05010	PDC-S38_WP_174243465.1	PDC-S38	3.4e-31	3.7e-31	0.947	0.965	447739	447909	+	PDLC05010, PDC-S38_WP_174243465.1, 3.7e-31, 0.947, 0.965
Hus23	Hus23_1_470	2	PDC-M24	PDLC04538	PDC-M24A_WP_014405001.1	PDC-M24A	6.9e-20	7.4e-20	0.92	0.911	452311	452760	+	PDLC04538, PDC-M24A_WP_014405001.1, 7.4e-20, 0.92, 0.911 | PDLC04536, PDC-M24A_WP_215689254.1, 2.1e-11, 0.833, 0.824 | PDLC04537, PDC-M24A_WP_131917830.1, 1.6e-05, 0.907, 0.922
Hus23	Hus23_1_471	2	PDC-M24	PDLC04539	PDC-M24B_WP_172176026.1	PDC-M24B	1e-64	1.1e-64	0.988	0.992	452782	453558	+	PDLC04539, PDC-M24B_WP_172176026.1, 1.1e-64, 0.988, 0.992 | PDLC04540, PDC-M24B_WP_194058944.1, 2.3e-17, 0.934, 0.945
Hus23	Hus23_10_59	4	AbiD	PDLC02344	AbiD	AbiD	1.1e-49	1.3e-49	0.9	0.928	60944	61936	+	PDLC02344, AbiD, 1.3e-49, 0.9, 0.928
Hus23	Hus23_13_18	5	PDC-S06	PDLC04891	PDC-S06_WP_106028275.1	PDC-S06	7.8e-152	8.6e-152	0.979	0.931	14995	17412	+	PDLC04891, PDC-S06_WP_106028275.1, 8.6e-152, 0.979, 0.931 | PDLC04893, PDC-S06_WP_194540461.1, 4.7e-111, 0.974, 0.928 | PDLC04892, PDC-S06_WP_027430483.1, 7.6e-84, 0.924, 0.89 | PDLC04888, PDC-S06_WP_216011563.1, 6.4e-69, 0.959, 0.905 | PDLC04895, PDC-S06_WP_184316307.1, 3.3e-11, 0.748, 0.806
Hus23	Hus23_4_32	7	PT_DndFGH	PDLC02673	DndF_00002	DndF	2.3e-108	2.3e-108	0.813	0.993	40195	42090	+	PDLC02673, DndF_00002, 2.3e-108, 0.813, 0.993 | PDLC02672, DndF_00001, 1.9e-62, 0.791, 0.986 | PDLC02674, DndF_00003, 1.7e-49, 0.802, 0.957
Hus23	Hus23_4_34	7	PT_DndFGH	PDLC02677	DndG_00003	DndG	3e-47	1.8e-46	0.977	0.626	42677	43447	+	PDLC02677, DndG_00003, 1.8e-46, 0.977, 0.626 | PDLC02676, DndG_00002, 2e-43, 0.981, 0.608 | PDLC02678, DndG_00004, 1.9e-33, 0.973, 0.598 | PDLC02675, DndG_00001, 2e-28, 0.969, 0.592
Hus23	Hus23_4_35	7	PT_DndFGH	PDLC02684	DndH_00006	DndH	0	0	0.982	0.99	43428	48638	+	PDLC02684, DndH_00006, 0, 0.982, 0.99 | PDLC02682, DndH_00004, 3.7e-233, 0.978, 0.993 | PDLC02679, DndH_00001, 2.1e-186, 0.978, 0.985 | PDLC02685, DndH_00007, 2.4e-169, 0.982, 0.986 | PDLC02683, DndH_00005, 4.8e-168, 0.984, 0.984
Hus23	Hus23_4_247	6	PDC-S07	PDLC04899	PDC-S07_WP_110056698.1	PDC-S07	1.4e-55	1.6e-55	0.948	0.941	272616	273017	+	PDLC04899, PDC-S07_WP_110056698.1, 1.6e-55, 0.948, 0.941
Hus23	Hus23_4_248	8	RM_type_IV	PDLC03658	mREase_IV_00004	mREase_IV	0	0	0.992	0.995	273010	275874	+	PDLC03658, mREase_IV_00004, 0, 0.992, 0.995 | PDLC03659, mREase_IV_00005, 9.6e-69, 0.637, 0.652
Hus23	Hus23_6_15	12	Uzume	PDLC03973	Uzume__UzuA	UzuA	6.5e-52	7e-52	0.867	0.871	16933	17787	+	PDLC03973, Uzume__UzuA, 7e-52, 0.867, 0.871 | PDLC03974, Uzume__UzuA_2660320622, 1.2e-35, 0.656, 0.581 | PDLC03975, Uzume__UzuA_2712538620, 0.0053, 0.246, 0.231
Hus23	Hus23_6_124	10	DRT_class_II	PDLC02173	Drt2_00001	Drt2	7.5e-87	9e-87	0.968	0.969	125727	127052	-	PDLC03757, drt-UG2, 1.7e-131, 0.968, 0.763 | PDLC02173, Drt2_00001, 9e-87, 0.968, 0.969 | PDLC03766, drt-UG28, 1.3e-19, 0.577, 0.391 | PDLC03754, drt-UG17, 2e-15, 0.55, 0.427 | PDLC03778, drt-UG39, 2.6e-14, 0.701, 0.571
Hus23	Hus23_6_125	11	RM_type_I	PDLC03165	Specificity_I_00114	Specificity_I	5.3e-99	5.9e-99	0.993	0.99	127453	128688	-	PDLC03165, Specificity_I_00114, 5.9e-99, 0.993, 0.99 | PDLC03178, Specificity_I_00127, 4e-74, 0.993, 0.995 | PDLC03087, Specificity_I_00036, 6e-64, 0.978, 0.978 | PDLC03078, Specificity_I_00027, 3.5e-54, 0.983, 0.988 | PDLC03124, Specificity_I_00073, 1.4e-40, 0.5, 0.506
Hus23	Hus23_6_126	11	RM_type_I	PDLC03022	MTase_I_00005	MTase_I	1.2e-168	1.2e-168	0.913	0.564	128681	130237	-	PDLC03022, MTase_I_00005, 1.2e-168, 0.913, 0.564 | PDLC03027, MTase_I_00010, 3.4e-104, 0.661, 0.432 | PDLC03031, MTase_I_00014, 7.4e-101, 0.909, 0.586 | PDLC03020, MTase_I_00003, 1.6e-82, 0.73, 0.946 | PDLC03032, MTase_I_00015, 1.7e-81, 0.595, 0.313
Hus23	Hus23_6_127	11	RM_type_I	PDLC03048	REase_I_00009	REase_I	0	0	0.996	0.994	130358	133144	-	PDLC03048, REase_I_00009, 0, 0.996, 0.994 | PDLC03045, REase_I_00006, 1.7e-88, 0.7, 0.697 | PDLC03046, REase_I_00007, 7.6e-86, 0.943, 0.938 | PDLC03040, REase_I_00001, 3.7e-52, 0.943, 0.884 | PDLC03044, REase_I_00005, 2.6e-51, 0.618, 0.583
Hus23	Hus23_6_128	9	Bunzi	PDLC03833	Bunzi__BnzA	BnzA	1e-157	5e-157	0.912	0.993	133388	135157	+	PDLC03833, Bunzi__BnzA, 5e-157, 0.912, 0.993
Hus23	Hus23_6_129	9	Bunzi	PDLC03834	Bunzi__BnzB	BnzB	2.4e-181	3.3e-181	0.976	0.99	135150	136790	+	PDLC03834, Bunzi__BnzB, 3.3e-181, 0.976, 0.99
Hus23	Hus23_7_13	14	PDC-S66	PDLC05062	PDC-S66_WP_090810895.1	PDC-S66	7.6e-60	9.1e-60	0.964	0.947	9859	10701	-	PDLC05062, PDC-S66_WP_090810895.1, 9.1e-60, 0.964, 0.947
Hus23	Hus23_7_14	13	PDC-S15	PDLC04938	PDC-S15_WP_206299025.1	PDC-S15	7.1e-70	8.4e-70	0.911	0.833	10725	11429	-	PDLC04938, PDC-S15_WP_206299025.1, 8.4e-70, 0.911, 0.833 | PDLC04937, PDC-S15_WP_009831833.1, 2e-39, 0.911, 0.925 | PDLC04931, PDC-S15_WP_226691295.1, 5.7e-25, 0.86, 0.777 | PDLC04936, PDC-S15_WP_128888168.1, 7.6e-20, 0.485, 0.387 | PDLC04933, PDC-S15_WP_099753261.1, 2.2e-17, 0.481, 0.409
Hus23	Hus23_7_24	15	RM_type_I	PDLC03029	MTase_I_00012	MTase_I	1.1e-229	5.8e-199	0.805	0.719	20694	22481	+	PDLC03029, MTase_I_00012, 5.8e-199, 0.805, 0.719 | PDLC03022, MTase_I_00005, 3.1e-45, 0.753, 0.525 | PDLC03031, MTase_I_00014, 1.6e-37, 0.743, 0.542 | PDLC03027, MTase_I_00010, 5e-36, 0.463, 0.326 | PDLC03019, MTase_I_00002, 6e-28, 0.701, 0.429
Hus23	Hus23_7_25	15	RM_type_I	PDLC03072	Specificity_I_00021	Specificity_I	5e-91	6.7e-91	0.981	0.964	22462	23697	+	PDLC03072, Specificity_I_00021, 6.7e-91, 0.981, 0.964 | PDLC03105, Specificity_I_00054, 6.2e-77, 0.973, 0.951 | PDLC03090, Specificity_I_00039, 5.3e-59, 0.971, 0.977 | PDLC03083, Specificity_I_00032, 8.4e-59, 0.631, 0.364 | PDLC03073, Specificity_I_00022, 3.9e-55, 0.75, 0.721
Hus23	Hus23_7_26	15	RM_type_I	PDLC03040	REase_I_00001	REase_I	2e-46	2e-46	0.609	0.571	23710	26739	+	PDLC03040, REase_I_00001, 2e-46, 0.609, 0.571 | PDLC03048, REase_I_00009, 1.1e-24, 0.351, 0.349 | PDLC03044, REase_I_00005, 2.9e-11, 0.272, 0.237 | PDLC03041, REase_I_00002, 2.5e-08, 0.183, 0.173 | PDLC03046, REase_I_00007, 4.6e-06, 0.057, 0.057
UNN28	UNN28_1_32	2	PT_DndFGH	PDLC02673	DndF_00002	DndF	2.3e-108	2.3e-108	0.813	0.993	40195	42090	+	PDLC02673, DndF_00002, 2.3e-108, 0.813, 0.993 | PDLC02672, DndF_00001, 1.9e-62, 0.791, 0.986 | PDLC02674, DndF_00003, 1.7e-49, 0.802, 0.957
UNN28	UNN28_1_33	2	PT_DndFGH	PDLC02677	DndG_00003	DndG	6.3e-58	2.8e-57	0.892	0.983	42090	43448	+	PDLC02677, DndG_00003, 2.8e-57, 0.892, 0.983 | PDLC02676, DndG_00002, 1.2e-49, 0.843, 0.915 | PDLC02678, DndG_00004, 3.9e-38, 0.89, 0.944 | PDLC02675, DndG_00001, 3.5e-31, 0.658, 0.712
UNN28	UNN28_1_34	2	PT_DndFGH	PDLC02684	DndH_00006	DndH	0	0	0.982	0.99	43429	48639	+	PDLC02684, DndH_00006, 0, 0.982, 0.99 | PDLC02682, DndH_00004, 3.7e-233, 0.978, 0.993 | PDLC02679, DndH_00001, 2e-186, 0.978, 0.985 | PDLC02685, DndH_00007, 2.4e-169, 0.982, 0.986 | PDLC02683, DndH_00005, 4.8e-168, 0.984, 0.984
UNN28	UNN28_1_241	1	PDC-S07	PDLC04899	PDC-S07_WP_110056698.1	PDC-S07	1.4e-55	1.6e-55	0.948	0.941	265202	265603	+	PDLC04899, PDC-S07_WP_110056698.1, 1.6e-55, 0.948, 0.941
UNN28	UNN28_1_242	3	RM_type_IV	PDLC03658	mREase_IV_00004	mREase_IV	0	0	0.992	0.995	265596	268460	+	PDLC03658, mREase_IV_00004, 0, 0.992, 0.995 | PDLC03659, mREase_IV_00005, 6.5e-68, 0.637, 0.652
UNN28	UNN28_12_20	4	RM_type_I	PDLC03040	REase_I_00001	REase_I	0	0	0.995	0.992	15944	19063	-	PDLC03040, REase_I_00001, 0, 0.995, 0.992 | PDLC03041, REase_I_00002, 3.6e-63, 0.464, 0.435 | PDLC03044, REase_I_00005, 4.7e-59, 0.49, 0.475 | PDLC03048, REase_I_00009, 9.9e-39, 0.467, 0.457 | PDLC03046, REase_I_00007, 2.8e-16, 0.315, 0.322
UNN28	UNN28_12_21	4	RM_type_I	PDLC03164	Specificity_I_00113	Specificity_I	7.3e-114	8e-114	0.983	0.685	19047	19925	-	PDLC03164, Specificity_I_00113, 8e-114, 0.983, 0.685 | PDLC03068, Specificity_I_00017, 3.3e-73, 0.949, 0.682 | PDLC03082, Specificity_I_00031, 5.8e-62, 0.645, 0.519 | PDLC03089, Specificity_I_00038, 6.6e-62, 0.945, 0.693 | PDLC03066, Specificity_I_00015, 1.9e-42, 0.959, 0.669
UNN28	UNN28_12_23	4	RM_type_I	PDLC03019	MTase_I_00002	MTase_I	5.8e-280	6.5e-280	0.988	0.535	20235	21749	-	PDLC03019, MTase_I_00002, 6.5e-280, 0.988, 0.535 | PDLC03035, MTase_I_00018, 8.1e-112, 0.83, 0.652 | PDLC03031, MTase_I_00014, 5.8e-90, 0.897, 0.574 | PDLC03022, MTase_I_00005, 2.1e-85, 0.905, 0.554 | PDLC03027, MTase_I_00010, 1.9e-72, 0.905, 0.537
UNN28	UNN28_17_11	5	DRT_class_I	PDLC03742	drt-AbiA_small	AbiA	7.5e-140	8.4e-140	0.992	0.998	10357	11805	-	PDLC03742, drt-AbiA_small, 8.4e-140, 0.992, 0.998 | PDLC03741, drt-AbiA_large, 4.5e-21, 0.795, 0.602 | PDLC02341, AbiA, 1.4e-17, 0.762, 0.573 | PDLC03785, drt-UG9_large, 1.5e-15, 0.42, 0.254 | PDLC03760, drt-UG22, 4.6e-14, 0.369, 0.353
UNN28	UNN28_17_12	5	DRT_class_I	PDLC03810	drt-cluster352	RTasSLATT	3.7e-64	4.1e-64	0.98	0.995	11816	12406	-	PDLC03810, drt-cluster352, 4.1e-64, 0.98, 0.995 | PDLC03819, drt-cluster7, 1.4e-20, 0.878, 0.909 | PDLC03795, drt-cluster163, 4.8e-16, 0.868, 0.896 | PDLC03794, drt-cluster158, 7.8e-08, 0.904, 0.915
UNN28	UNN28_2_239	6	PD-T4-6	PDLC04040	PD-T4-6_WP_011718859.1	PD-T4-6	3.7e-111	4e-98	0.707	0.867	244589	246616	-	PDLC04060, PD-T4-6_WP_203635815.1, 3.3e-151, 0.661, 0.953 | PDLC04048, PD-T4-6_WP_144078097.1, 1.3e-148, 0.518, 0.98 | PDLC04057, PD-T4-6_WP_160801532.1, 6.2e-108, 0.648, 0.98 | PDLC04047, PD-T4-6_WP_139553373.1, 6.2e-103, 0.445, 0.924 | PDLC04040, PD-T4-6_WP_011718859.1, 4e-98, 0.707, 0.867
UNN28	UNN28_3_49	8	PDC-S38	PDLC05010	PDC-S38_WP_174243465.1	PDC-S38	3.1e-30	3.4e-30	0.947	0.965	24293	24463	+	PDLC05010, PDC-S38_WP_174243465.1, 3.4e-30, 0.947, 0.965
UNN28	UNN28_3_59	7	PDC-M24	PDLC04538	PDC-M24A_WP_014405001.1	PDC-M24A	6.9e-20	7.3e-20	0.92	0.911	28614	29063	+	PDLC04538, PDC-M24A_WP_014405001.1, 7.3e-20, 0.92, 0.911 | PDLC04536, PDC-M24A_WP_215689254.1, 2.1e-11, 0.833, 0.824 | PDLC04537, PDC-M24A_WP_131917830.1, 1.6e-05, 0.907, 0.922
UNN28	UNN28_3_60	7	PDC-M24	PDLC04539	PDC-M24B_WP_172176026.1	PDC-M24B	1e-64	1.1e-64	0.988	0.992	29085	29861	+	PDLC04539, PDC-M24B_WP_172176026.1, 1.1e-64, 0.988, 0.992 | PDLC04540, PDC-M24B_WP_194058944.1, 2.3e-17, 0.934, 0.945
UNN28	UNN28_5_86	9	Bunzi	PDLC03834	Bunzi__BnzB	BnzB	2.4e-181	3.3e-181	0.976	0.99	91287	92927	-	PDLC03834, Bunzi__BnzB, 3.3e-181, 0.976, 0.99
UNN28	UNN28_5_87	9	Bunzi	PDLC03833	Bunzi__BnzA	BnzA	9.8e-158	4.7e-157	0.973	0.993	92920	94578	-	PDLC03833, Bunzi__BnzA, 4.7e-157, 0.973, 0.993
UNN28	UNN28_5_89	12	RM_type_I	PDLC03048	REase_I_00009	REase_I	0	0	0.996	0.994	94934	97720	+	PDLC03048, REase_I_00009, 0, 0.996, 0.994 | PDLC03045, REase_I_00006, 1.7e-88, 0.7, 0.697 | PDLC03046, REase_I_00007, 7.6e-86, 0.943, 0.938 | PDLC03040, REase_I_00001, 3.7e-52, 0.943, 0.884 | PDLC03044, REase_I_00005, 2.6e-51, 0.618, 0.583
UNN28	UNN28_5_90	12	RM_type_I	PDLC03022	MTase_I_00005	MTase_I	1.2e-168	1.2e-168	0.913	0.564	97841	99397	+	PDLC03022, MTase_I_00005, 1.2e-168, 0.913, 0.564 | PDLC03027, MTase_I_00010, 3.4e-104, 0.661, 0.432 | PDLC03031, MTase_I_00014, 7.4e-101, 0.909, 0.586 | PDLC03020, MTase_I_00003, 1.6e-82, 0.73, 0.946 | PDLC03032, MTase_I_00015, 1.7e-81, 0.595, 0.313
UNN28	UNN28_5_91	12	RM_type_I	PDLC03165	Specificity_I_00114	Specificity_I	5.2e-99	5.9e-99	0.993	0.99	99390	100625	+	PDLC03165, Specificity_I_00114, 5.9e-99, 0.993, 0.99 | PDLC03178, Specificity_I_00127, 4e-74, 0.993, 0.995 | PDLC03087, Specificity_I_00036, 6e-64, 0.978, 0.978 | PDLC03078, Specificity_I_00027, 3.5e-54, 0.983, 0.988 | PDLC03124, Specificity_I_00073, 1.4e-40, 0.5, 0.506
UNN28	UNN28_5_92	10	DRT_class_II	PDLC02173	Drt2_00001	Drt2	7.5e-87	9e-87	0.968	0.969	101026	102351	+	PDLC03757, drt-UG2, 1.7e-131, 0.968, 0.763 | PDLC02173, Drt2_00001, 9e-87, 0.968, 0.969 | PDLC03766, drt-UG28, 1.3e-19, 0.577, 0.391 | PDLC03754, drt-UG17, 2e-15, 0.55, 0.427 | PDLC03778, drt-UG39, 2.6e-14, 0.701, 0.571
UNN28	UNN28_5_201	13	Uzume	PDLC03973	Uzume__UzuA	UzuA	6.4e-52	6.9e-52	0.867	0.871	210317	211171	-	PDLC03973, Uzume__UzuA, 6.9e-52, 0.867, 0.871 | PDLC03974, Uzume__UzuA_2660320622, 1.2e-35, 0.656, 0.581 | PDLC03975, Uzume__UzuA_2712538620, 0.0053, 0.246, 0.231
UNN28	UNN28_5_243	11	PDC-S06	PDLC04890	PDC-S06_WP_095244428.1	PDC-S06	4e-34	6.5e-34	0.876	0.884	259579	261705	-	PDLC04890, PDC-S06_WP_095244428.1, 6.5e-34, 0.876, 0.884 | PDLC04886, PDC-S06_WP_029531116.1, 1.5e-31, 0.889, 0.902 | PDLC04887, PDC-S06_WP_221405099.1, 1.6e-30, 0.924, 0.876 | PDLC04897, PDC-S06_WP_115337947.1, 1.5e-29, 0.873, 0.901 | PDLC04894, PDC-S06_WP_100093761.1, 1.7e-28, 0.929, 0.892

## Sheet: Sheet2
Heading	Meaning
Isolate	Isolate number
Target name	Isolate number, contig, and number of protein-coding gene of this isolate, which has been identified as an anti-phage defence protein (if the target was a CRISPR array, only the isolate number and contig were given)
System	PADLOC allocates a number to groups of anti-phage defence genes that operate together
System name	The type of defence system to which the identified anti-phage defence proteins belong (e.g. Type I retriction modification systems = RM_typeI)
hmm.accession	PADLOC has a curated database of known anti-phage defence proteins, and each is allocated an accession number. The HMM accession column reports the accession number of the top hit protein from this database, which the target protein most closely matches
hmm.name	The name of the top hit protein from the PADLOC database, which the target protein most closely matches
protein.name	The name of the protein as annotated by Prodigal
full.seq.E.value	The likelihood that the target sequence and PADLOC sequence aligned due to chance.
domain.iE.value	The likelihood that the active domains of the target sequence and PADLOC sequence aligned due to chance.
target.coverage	The extent to which the target protein sequence is matched by the PADLOC protein sequence hit
hmm.coverage	The extent to which the top PADLOC hit is matched by the target protein sequence hit
start	The base where the gene coding for the target protein starts
end	The base where the gene coding for the target protein ends
strand	Forward or reverse strand
best.hits	The best hits in the pADLOC database which the target protein matches to
